# Supplementary material for: Next-Gen GWAS: full 2D epistatic interaction maps retrieve part of missing heritability and improve phenotypic prediction
Source: Genome Biol. 2024 Mar 25;25:76. doi: 10.1186/s13059-024-03202-0 (PMC10962106; doi:10.1186/s13059-024-03202-0)
Supplement: Supplementary file 1 — Additional file 1. Additional text, figures and table. [file 13059_2024_3202_MOESM1_ESM.zip]

Archive with 10 entries (10 files):
- results_table_std_rand_for_paper.csv
- __MACOSX/._results_table_std_rand_for_paper.csv
- Sup Figure 6.pdf
- __MACOSX/._Sup Figure 6.pdf
- Sup Figure 7.pdf
- __MACOSX/._Sup Figure 7.pdf
- Sup Figures 1 to 5.pdf
- __MACOSX/._Sup Figures 1 to 5.pdf
- Sup Text 1.pdf
- __MACOSX/._Sup Text 1.pdf
