# Supplementary material for: Next-Gen GWAS: full 2D epistatic interaction maps retrieve part of missing heritability and improve phenotypic prediction
Source: Genome Biol. 2024 Mar 25;25:76. doi: 10.1186/s13059-024-03202-0 (PMC10962106; doi:10.1186/s13059-024-03202-0)
Supplement: Supplementary file 1 — Additional file 1. Additional text, figures and table. [file 13059_2024_3202_MOESM1_ESM.zip › results_table_std_rand_for_paper.csv]

phenotype	method	cluster	nb_snp	accuracy	recall	precision	fscore	support	accuracy_rand	file_name	fscore_rand	precision_rand	recall_rand	support_rand	precision_max	recall_max	fscore_max	precision_max_rand	recall_max_rand	fscore_max_rand	precision_mean	recall_mean	fscore_mean	precision_mean_rand	recall_mean_rand	fscore_mean_rand	precision_med	recall_med	fscore_med	precision_med_rand	recall_med_rand	fscore_med_rand
P31	GP_Classifier_MATERN	3	30	0.4288577154308617	[0.50887574, 0.37647059, 0.4]	[0.44559585, 0.4295302, 0.40764331]	[0.47513812, 0.40125392, 0.40378549]	[169.0, 170.0, 160.0]	0.39879759519038077	RES_PAPER_CLASS_376K_train_test_GWAS_split_50_50/STD_FULL_res/P31/GP_Classifier_MATERN/0.txt	[0.3768997, 0.3761194, 0.44311377]	[0.3875, 0.38181818, 0.42528736]	[0.36686391, 0.37058824, 0.4625]	[169.0, 170.0, 160.0]	0.44559585	0.50887574	0.47513812	0.42528736	0.4625	0.44311377	0.4275897866666667	0.42844877666666664	0.42672584333333335	0.39820184666666664	0.39998405000000004	0.39871095666666667	0.4295302	0.4	0.40378549	0.3875	0.37058824	0.3768997
P31	GP_Classifier_MATERN	3	100	0.4408817635270541	[0.4852071, 0.40588235, 0.43125]	[0.43850267, 0.41818182, 0.46938776]	[0.46067416, 0.4119403, 0.4495114]	[169.0, 170.0, 160.0]	0.3867735470941884	RES_PAPER_CLASS_376K_train_test_GWAS_split_50_50/STD_FULL_res/P31/GP_Classifier_MATERN/1.txt	[0.4, 0.34234234, 0.41875]	[0.39204545, 0.34969325, 0.41875]	[0.40828402, 0.33529412, 0.41875]	[169.0, 170.0, 160.0]	0.46938776	0.4852071	0.46067416	0.41875	0.41875	0.41875	0.4420240833333333	0.4407798166666666	0.44070861999999994	0.3868295666666666	0.38744271333333336	0.38703077999999996	0.43850267	0.43125	0.4495114	0.39204545	0.40828402	0.4
P31	GP_Classifier_MATERN	3	500	0.4468937875751503	[0.49704142, 0.44117647, 0.4]	[0.43979058, 0.40983607, 0.512]	[0.46666667, 0.42492918, 0.44912281]	[169.0, 170.0, 160.0]	0.43687374749499	RES_PAPER_CLASS_376K_train_test_GWAS_split_50_50/STD_FULL_res/P31/GP_Classifier_MATERN/2.txt	[0.41666667, 0.42261905, 0.47239264]	[0.41916168, 0.42771084, 0.46385542]	[0.41420118, 0.41764706, 0.48125]	[169.0, 170.0, 160.0]	0.512	0.49704142	0.46666667	0.46385542	0.48125	0.47239264	0.45387555	0.44607263	0.44690622	0.4369093133333333	0.43769941333333334	0.43722612	0.43979058	0.44117647	0.44912281	0.42771084	0.41764706	0.42261905
P31	GP_Classifier_MATERN	3	1000	0.4308617234468938	[0.4852071, 0.38235294, 0.425]	[0.42268041, 0.39634146, 0.4822695]	[0.45179063, 0.38922156, 0.45182724]	[169.0, 170.0, 160.0]	0.4148296593186373	RES_PAPER_CLASS_376K_train_test_GWAS_split_50_50/STD_FULL_res/P31/GP_Classifier_MATERN/3.txt	[0.48085106, 0.28676471, 0.4296875]	[0.37541528, 0.38235294, 0.57291667]	[0.66863905, 0.22941176, 0.34375]	[169.0, 170.0, 160.0]	0.4822695	0.4852071	0.45182724	0.57291667	0.66863905	0.48085106	0.43376379	0.43085334666666664	0.4309464766666667	0.44356163000000004	0.41393360333333334	0.39910109	0.42268041	0.425	0.45179063	0.38235294	0.34375	0.4296875
P31	GP_Classifier_MATERN	3	5000	0.3907815631262525	[0.96449704, 0.07647059, 0.11875]	[0.3598234, 0.59090909, 0.79166667]	[0.52411576, 0.13541667, 0.20652174]	[169.0, 170.0, 160.0]	0.3627254509018036	RES_PAPER_CLASS_376K_train_test_GWAS_split_50_50/STD_FULL_res/P31/GP_Classifier_MATERN/4.txt	[0.50858034, 0.10752688, 0.09356725]	[0.34533898, 0.625, 0.72727273]	[0.96449704, 0.05882353, 0.05]	[169.0, 170.0, 160.0]	0.79166667	0.96449704	0.52411576	0.72727273	0.96449704	0.50858034	0.58079972	0.3865725433333333	0.28868472333333334	0.56587057	0.3577735233333334	0.23655815666666666	0.59090909	0.11875	0.20652174	0.625	0.05882353	0.10752688
P31	GP_Classifier_MATERN	3	10000	0.3727454909819639	[0.9704142, 0.06470588, 0.06875]	[0.34968017, 0.6875, 0.78571429]	[0.51410658, 0.11827957, 0.12643678]	[169.0, 170.0, 160.0]	0.3587174348697395	RES_PAPER_CLASS_376K_train_test_GWAS_split_50_50/STD_FULL_res/P31/GP_Classifier_MATERN/5.txt	[0.50773994, 0.09782609, 0.07142857]	[0.34381551, 0.64285714, 0.75]	[0.9704142, 0.05294118, 0.0375]	[169.0, 170.0, 160.0]	0.78571429	0.9704142	0.51410658	0.75	0.9704142	0.50773994	0.6076314866666667	0.36795669333333336	0.25294097666666665	0.5788908833333334	0.35361846	0.22566486666666666	0.6875	0.06875	0.12643678	0.64285714	0.05294118	0.09782609
P31	GP_Classifier_MATERN	5	30	0.24248496993987975	[0.37373737, 0.17699115, 0.23404255, 0.06451613, 0.36]	[0.25694444, 0.25316456, 0.23157895, 0.08219178, 0.33333333]	[0.30452675, 0.20833333, 0.23280423, 0.07228916, 0.34615385]	[99.0, 113.0, 94.0, 93.0, 100.0]	0.25250501002004005	RES_PAPER_CLASS_376K_train_test_GWAS_split_50_50/STD_FULL_res/P31/GP_Classifier_MATERN/6.txt	[0.34871795, 0.25438596, 0.2244898, 0.17486339, 0.25510204]	[0.35416667, 0.25217391, 0.21568627, 0.17777778, 0.26041667]	[0.34343434, 0.25663717, 0.23404255, 0.17204301, 0.25]	[99.0, 113.0, 94.0, 93.0, 100.0]	0.33333333	0.37373737	0.34615385	0.35416667	0.34343434	0.34871795	0.23144261200000002	0.24185743999999998	0.23282146399999998	0.25204426	0.251231414	0.251511828	0.25316456	0.23404255	0.23280423	0.25217391	0.25	0.25438596
P31	GP_Classifier_MATERN	5	100	0.2545090180360721	[0.32323232, 0.17699115, 0.27659574, 0.13978495, 0.36]	[0.2519685, 0.23809524, 0.22222222, 0.17567568, 0.37113402]	[0.28318584, 0.20304569, 0.2464455, 0.15568862, 0.36548223]	[99.0, 113.0, 94.0, 93.0, 100.0]	0.280561122244489	RES_PAPER_CLASS_376K_train_test_GWAS_split_50_50/STD_FULL_res/P31/GP_Classifier_MATERN/7.txt	[0.36893204, 0.18446602, 0.24365482, 0.24875622, 0.36170213]	[0.35514019, 0.20430108, 0.23300971, 0.23148148, 0.38636364]	[0.38383838, 0.16814159, 0.25531915, 0.2688172, 0.34]	[99.0, 113.0, 94.0, 93.0, 100.0]	0.37113402	0.36	0.36548223	0.38636364	0.38383838	0.36893204	0.251819132	0.255320832	0.25076957600000005	0.28205922	0.283223264	0.281502246	0.23809524	0.27659574	0.2464455	0.23300971	0.2688172	0.24875622
P31	GP_Classifier_MATERN	5	500	0.2725450901803607	[0.33333333, 0.23893805, 0.30851064, 0.19354839, 0.29]	[0.28695652, 0.25, 0.232, 0.2195122, 0.42028986]	[0.30841121, 0.24434389, 0.26484018, 0.20571429, 0.34319527]	[99.0, 113.0, 94.0, 93.0, 100.0]	0.2565130260521042	RES_PAPER_CLASS_376K_train_test_GWAS_split_50_50/STD_FULL_res/P31/GP_Classifier_MATERN/8.txt	[0.28019324, 0.23041475, 0.20652174, 0.25116279, 0.32]	[0.26851852, 0.24038462, 0.21111111, 0.22131148, 0.37333333]	[0.29292929, 0.22123894, 0.20212766, 0.29032258, 0.28]	[99.0, 113.0, 94.0, 93.0, 100.0]	0.42028986	0.33333333	0.34319527	0.37333333	0.29292929	0.32	0.281751716	0.272866082	0.273300968	0.262931812	0.257323694	0.257658504	0.25	0.29	0.26484018	0.24038462	0.28	0.25116279
P31	GP_Classifier_MATERN	5	1000	0.2665330661322645	[0.33333333, 0.24778761, 0.26595745, 0.1827957, 0.3]	[0.2704918, 0.28282828, 0.21008403, 0.22077922, 0.36585366]	[0.29864253, 0.26415094, 0.23474178, 0.2, 0.32967033]	[99.0, 113.0, 94.0, 93.0, 100.0]	0.2725450901803607	RES_PAPER_CLASS_376K_train_test_GWAS_split_50_50/STD_FULL_res/P31/GP_Classifier_MATERN/9.txt	[0.37634409, 0.12865497, 0.14569536, 0.18181818, 0.4]	[0.25641026, 0.18965517, 0.19298246, 0.2295082, 0.6]	[0.70707071, 0.09734513, 0.11702128, 0.15053763, 0.3]	[99.0, 113.0, 94.0, 93.0, 100.0]	0.36585366	0.33333333	0.32967033	0.6	0.70707071	0.4	0.270007398	0.265974818	0.26544111600000003	0.293711218	0.27439495	0.24650252000000003	0.2704918	0.26595745	0.26415094	0.2295082	0.15053763	0.18181818
P31	GP_Classifier_MATERN	5	5000	0.23246492985971945	[0.94949495, 0.00884956, 0.06382979, 0.06451613, 0.09]	[0.21029083, 0.125, 0.35294118, 0.46153846, 0.64285714]	[0.34432234, 0.01652893, 0.10810811, 0.11320755, 0.15789474]	[99.0, 113.0, 94.0, 93.0, 100.0]	0.20841683366733466	RES_PAPER_CLASS_376K_train_test_GWAS_split_50_50/STD_FULL_res/P31/GP_Classifier_MATERN/10.txt	[0.33156966, 0.01680672, 0.0754717, 0.06, 0.03773585]	[0.2008547, 0.16666667, 0.33333333, 0.42857143, 0.33333333]	[0.94949495, 0.00884956, 0.04255319, 0.03225806, 0.02]	[99.0, 113.0, 94.0, 93.0, 100.0]	0.64285714	0.94949495	0.34432234	0.42857143	0.94949495	0.33156966	0.358525522	0.235338086	0.148012334	0.292551892	0.210631152	0.10431678599999998	0.35294118	0.06451613	0.11320755	0.33333333	0.03225806	0.06
P31	GP_Classifier_MATERN	5	10000	0.21643286573146292	[0.96969697, 0.00884956, 0.04255319, 0.03225806, 0.04]	[0.20600858, 0.2, 0.33333333, 0.375, 0.5]	[0.33982301, 0.01694915, 0.0754717, 0.05940594, 0.07407407]	[99.0, 113.0, 94.0, 93.0, 100.0]	0.21442885771543085	RES_PAPER_CLASS_376K_train_test_GWAS_split_50_50/STD_FULL_res/P31/GP_Classifier_MATERN/11.txt	[0.33680556, 0.0173913, 0.07619048, 0.04123711, 0.05714286]	[0.2033543, 0.5, 0.36363636, 0.5, 0.6]	[0.97979798, 0.00884956, 0.04255319, 0.02150538, 0.03]	[99.0, 113.0, 94.0, 93.0, 100.0]	0.5	0.96969697	0.33982301	0.6	0.97979798	0.33680556	0.322868382	0.21867155600000002	0.113144774	0.43339813200000005	0.21654122199999998	0.10575346199999999	0.33333333	0.04	0.07407407	0.5	0.03	0.05714286
P31	GB_Classifier	3	30	0.4188376753507014	[0.4556213, 0.32941176, 0.475]	[0.4375, 0.40875912, 0.40860215]	[0.44637681, 0.36482085, 0.43930636]	[169.0, 170.0, 160.0]	0.40681362725450904	RES_PAPER_CLASS_376K_train_test_GWAS_split_50_50/STD_FULL_res/P31/GB_Classifier/0.txt	[0.38764045, 0.37377049, 0.45697329]	[0.36898396, 0.42222222, 0.43502825]	[0.40828402, 0.33529412, 0.48125]	[169.0, 170.0, 160.0]	0.4375	0.475	0.44637681	0.43502825	0.48125	0.45697329	0.41828709000000003	0.42001102	0.4168346733333333	0.40874480999999996	0.40827604666666667	0.4061280766666666	0.40875912	0.4556213	0.43930636	0.42222222	0.40828402	0.38764045
P31	GB_Classifier	3	100	0.39879759519038077	[0.4556213, 0.30588235, 0.4375]	[0.40957447, 0.37142857, 0.40935673]	[0.43137255, 0.33548387, 0.42296073]	[169.0, 170.0, 160.0]	0.4088176352705411	RES_PAPER_CLASS_376K_train_test_GWAS_split_50_50/STD_FULL_res/P31/GB_Classifier/1.txt	[0.40697674, 0.40229885, 0.41830065]	[0.4, 0.39325843, 0.43835616]	[0.41420118, 0.41176471, 0.4]	[169.0, 170.0, 160.0]	0.40957447	0.4556213	0.43137255	0.43835616	0.41420118	0.41830065	0.39678659000000005	0.39966788333333336	0.3966057166666667	0.41053819666666663	0.4086552966666666	0.40919207999999996	0.40935673	0.4375	0.42296073	0.4	0.41176471	0.40697674
P31	GB_Classifier	3	500	0.40681362725450904	[0.37869822, 0.41176471, 0.43125]	[0.45070423, 0.3626943, 0.42073171]	[0.41157556, 0.38567493, 0.42592593]	[169.0, 170.0, 160.0]	0.3967935871743487	RES_PAPER_CLASS_376K_train_test_GWAS_split_50_50/STD_FULL_res/P31/GB_Classifier/2.txt	[0.4491018, 0.33623188, 0.40752351]	[0.45454545, 0.33142857, 0.40880503]	[0.44378698, 0.34117647, 0.40625]	[169.0, 170.0, 160.0]	0.45070423	0.43125	0.42592593	0.45454545	0.44378698	0.4491018	0.4113767466666666	0.4072376433333333	0.40772547333333337	0.3982596833333334	0.39707115	0.39761906333333324	0.42073171	0.41176471	0.41157556	0.40880503	0.40625	0.40752351
P31	GB_Classifier	3	1000	0.40480961923847697	[0.43786982, 0.35294118, 0.425]	[0.42528736, 0.33898305, 0.45945946]	[0.43148688, 0.34582133, 0.44155844]	[169.0, 170.0, 160.0]	0.44288577154308617	RES_PAPER_CLASS_376K_train_test_GWAS_split_50_50/STD_FULL_res/P31/GB_Classifier/3.txt	[0.43916914, 0.40443213, 0.49333333]	[0.44047619, 0.38219895, 0.52857143]	[0.43786982, 0.42941176, 0.4625]	[169.0, 170.0, 160.0]	0.45945946	0.43786982	0.44155844	0.52857143	0.4625	0.49333333	0.40790995666666663	0.40527033333333334	0.4062888833333333	0.4504155233333333	0.4432605266666667	0.44564486666666664	0.42528736	0.425	0.43148688	0.44047619	0.43786982	0.43916914
P31	GB_Classifier	3	5000	0.4168336673346693	[0.40828402, 0.35882353, 0.4875]	[0.38764045, 0.35465116, 0.52348993]	[0.39769452, 0.35672515, 0.50485437]	[169.0, 170.0, 160.0]	0.4749498997995992	RES_PAPER_CLASS_376K_train_test_GWAS_split_50_50/STD_FULL_res/P31/GB_Classifier/4.txt	[0.50273224, 0.39755352, 0.52459016]	[0.46700508, 0.41401274, 0.55172414]	[0.5443787, 0.38235294, 0.5]	[169.0, 170.0, 160.0]	0.52348993	0.4875	0.50485437	0.55172414	0.5443787	0.52459016	0.42192718	0.4182025166666667	0.41975801333333335	0.4775806533333333	0.4755772133333333	0.47495864000000004	0.38764045	0.40828402	0.39769452	0.46700508	0.5	0.50273224
P31	GB_Classifier	3	10000	0.4348697394789579	[0.43786982, 0.40588235, 0.4625]	[0.39784946, 0.38121547, 0.56060606]	[0.41690141, 0.39316239, 0.50684932]	[169.0, 170.0, 160.0]	0.4408817635270541	RES_PAPER_CLASS_376K_train_test_GWAS_split_50_50/STD_FULL_res/P31/GB_Classifier/5.txt	[0.45584046, 0.36858006, 0.5]	[0.43956044, 0.37888199, 0.50641026]	[0.47337278, 0.35882353, 0.49375]	[169.0, 170.0, 160.0]	0.56060606	0.4625	0.50684932	0.50641026	0.49375	0.5	0.4465569966666667	0.43541739	0.43897104000000003	0.4416175633333333	0.4419821033333333	0.4414735066666666	0.39784946	0.43786982	0.41690141	0.43956044	0.47337278	0.45584046
P31	GB_Classifier	5	30	0.21643286573146292	[0.45454545, 0.11504425, 0.09574468, 0.08602151, 0.33]	[0.26315789, 0.21311475, 0.10465116, 0.10666667, 0.31132075]	[0.33333333, 0.14942529, 0.1, 0.0952381, 0.32038835]	[99.0, 113.0, 94.0, 93.0, 100.0]	0.23046092184368738	RES_PAPER_CLASS_376K_train_test_GWAS_split_50_50/STD_FULL_res/P31/GB_Classifier/6.txt	[0.23188406, 0.11398964, 0.25242718, 0.21319797, 0.33846154]	[0.22222222, 0.1375, 0.23214286, 0.20192308, 0.34736842]	[0.24242424, 0.09734513, 0.27659574, 0.22580645, 0.33]	[99.0, 113.0, 94.0, 93.0, 100.0]	0.31132075	0.45454545	0.33333333	0.34736842	0.33	0.33846154	0.19978224399999997	0.216271178	0.19967701399999999	0.22823131600000002	0.234434312	0.229992078	0.21311475	0.11504425	0.14942529	0.22222222	0.24242424	0.23188406
P31	GB_Classifier	5	100	0.23246492985971945	[0.37373737, 0.15044248, 0.17021277, 0.16129032, 0.31]	[0.2983871, 0.20987654, 0.15686275, 0.16483516, 0.30693069]	[0.33183857, 0.17525773, 0.16326531, 0.16304348, 0.30845771]	[99.0, 113.0, 94.0, 93.0, 100.0]	0.26452905811623245	RES_PAPER_CLASS_376K_train_test_GWAS_split_50_50/STD_FULL_res/P31/GB_Classifier/7.txt	[0.27860697, 0.2962963, 0.25438596, 0.19428571, 0.29213483]	[0.2745098, 0.31067961, 0.21641791, 0.20731707, 0.33333333]	[0.28282828, 0.28318584, 0.30851064, 0.1827957, 0.26]	[99.0, 113.0, 94.0, 93.0, 100.0]	0.30693069	0.37373737	0.33183857	0.33333333	0.30851064	0.2962963	0.22737844799999998	0.23313658799999998	0.22837256	0.26845154400000004	0.263464092	0.263141954	0.20987654	0.17021277	0.17525773	0.2745098	0.28282828	0.27860697
P31	GB_Classifier	5	500	0.24248496993987975	[0.32323232, 0.14159292, 0.30851064, 0.15053763, 0.3]	[0.32, 0.17977528, 0.23770492, 0.12962963, 0.375]	[0.32160804, 0.15841584, 0.26851852, 0.13930348, 0.33333333]	[99.0, 113.0, 94.0, 93.0, 100.0]	0.2745490981963928	RES_PAPER_CLASS_376K_train_test_GWAS_split_50_50/STD_FULL_res/P31/GB_Classifier/8.txt	[0.30845771, 0.22115385, 0.24390244, 0.25125628, 0.35675676]	[0.30392157, 0.24210526, 0.22522523, 0.23584906, 0.38823529]	[0.31313131, 0.20353982, 0.26595745, 0.2688172, 0.33]	[99.0, 113.0, 94.0, 93.0, 100.0]	0.375	0.32323232	0.33333333	0.38823529	0.33	0.35675676	0.248421966	0.244774702	0.24423584199999998	0.279067282	0.276289156	0.276305408	0.23770492	0.3	0.26851852	0.24210526	0.2688172	0.25125628
P31	GB_Classifier	5	1000	0.25851703406813625	[0.32323232, 0.25663717, 0.23404255, 0.12903226, 0.34]	[0.3047619, 0.25663717, 0.20183486, 0.13636364, 0.4047619]	[0.31372549, 0.25663717, 0.21674877, 0.13259669, 0.36956522]	[99.0, 113.0, 94.0, 93.0, 100.0]	0.2925851703406814	RES_PAPER_CLASS_376K_train_test_GWAS_split_50_50/STD_FULL_res/P31/GB_Classifier/9.txt	[0.32673267, 0.25663717, 0.27932961, 0.21761658, 0.38383838]	[0.32038835, 0.25663717, 0.29411765, 0.21, 0.3877551]	[0.33333333, 0.25663717, 0.26595745, 0.22580645, 0.38]	[99.0, 113.0, 94.0, 93.0, 100.0]	0.4047619	0.34	0.36956522	0.3877551	0.38	0.38383838	0.260871894	0.25658886000000003	0.257854668	0.293779654	0.2923468799999999	0.292830882	0.25663717	0.25663717	0.25663717	0.29411765	0.26595745	0.27932961
P31	GB_Classifier	5	5000	0.2865731462925852	[0.37373737, 0.25663717, 0.30851064, 0.13978495, 0.35]	[0.39361702, 0.26126126, 0.23966942, 0.13265306, 0.46666667]	[0.38341969, 0.25892857, 0.26976744, 0.13612565, 0.4]	[99.0, 113.0, 94.0, 93.0, 100.0]	0.26452905811623245	RES_PAPER_CLASS_376K_train_test_GWAS_split_50_50/STD_FULL_res/P31/GB_Classifier/10.txt	[0.30051813, 0.25104603, 0.21428571, 0.23157895, 0.33333333]	[0.30851064, 0.23809524, 0.20588235, 0.22680412, 0.375]	[0.29292929, 0.26548673, 0.22340426, 0.23655914, 0.3]	[99.0, 113.0, 94.0, 93.0, 100.0]	0.46666667	0.37373737	0.4	0.375	0.3	0.33333333	0.298773486	0.285734026	0.28964827	0.27085846999999996	0.263675884	0.26615243	0.26126126	0.30851064	0.26976744	0.23809524	0.26548673	0.25104603
P31	GB_Classifier	5	10000	0.2985971943887776	[0.36363636, 0.26548673, 0.32978723, 0.1827957, 0.35]	[0.34951456, 0.3, 0.25409836, 0.17346939, 0.46052632]	[0.35643564, 0.28169014, 0.28703704, 0.17801047, 0.39772727]	[99.0, 113.0, 94.0, 93.0, 100.0]	0.2625250501002004	RES_PAPER_CLASS_376K_train_test_GWAS_split_50_50/STD_FULL_res/P31/GB_Classifier/11.txt	[0.31578947, 0.24299065, 0.22330097, 0.16129032, 0.3715847]	[0.3, 0.25742574, 0.20535714, 0.16129032, 0.40963855]	[0.33333333, 0.2300885, 0.24468085, 0.16129032, 0.34]	[99.0, 113.0, 94.0, 93.0, 100.0]	0.46052632	0.36363636	0.39772727	0.40963855	0.34	0.3715847	0.307521726	0.298341204	0.300180112	0.26674235	0.2618786	0.26299122199999997	0.3	0.32978723	0.28703704	0.25742574	0.24468085	0.24299065
P31	DNN_Classifier	3	30	0.4228456913827655	[0.50295858, 0.23529412, 0.5375]	[0.425, 0.43010753, 0.41747573]	[0.46070461, 0.30418251, 0.46994536]	[169.0, 170.0, 160.0]	0.39478957915831664	RES_PAPER_CLASS_376K_train_test_GWAS_split_50_50/STD_FULL_res/P31/DNN_Classifier/Dense30_3/0.txt	[0.38968481, 0.38066465, 0.41509434]	[0.37777778, 0.39130435, 0.41772152]	[0.40236686, 0.37058824, 0.4125]	[169.0, 170.0, 160.0]	0.43010753	0.5375	0.46994536	0.41772152	0.4125	0.41509434	0.42419442	0.4252509	0.4116108266666667	0.3956012166666667	0.3951517	0.39514793333333337	0.425	0.50295858	0.46070461	0.39130435	0.40236686	0.38968481
P31	DNN_Classifier	3	100	0.3967935871743487	[0.43195266, 0.20588235, 0.5625]	[0.41954023, 0.34653465, 0.40178571]	[0.42565598, 0.25830258, 0.46875]	[169.0, 170.0, 160.0]	0.4188376753507014	RES_PAPER_CLASS_376K_train_test_GWAS_split_50_50/STD_FULL_res/P31/DNN_Classifier/Dense100_3/0.txt	[0.3597561, 0.3977591, 0.50479233]	[0.37106918, 0.37967914, 0.51633987]	[0.34911243, 0.41764706, 0.49375]	[169.0, 170.0, 160.0]	0.41954023	0.5625	0.46875	0.51633987	0.49375	0.50479233	0.38928686333333334	0.40011167	0.38423618666666665	0.42236272999999996	0.42016983	0.42076917666666674	0.40178571	0.43195266	0.42565598	0.37967914	0.41764706	0.3977591
P31	DNN_Classifier	3	500	0.4248496993987976	[0.40236686, 0.44117647, 0.43125]	[0.45637584, 0.38071066, 0.45098039]	[0.42767296, 0.40871935, 0.44089457]	[169.0, 170.0, 160.0]	0.40681362725450904	RES_PAPER_CLASS_376K_train_test_GWAS_split_50_50/STD_FULL_res/P31/DNN_Classifier/Dense500_3/0.txt	[0.43126685, 0.34939759, 0.44067797]	[0.3960396, 0.35802469, 0.48148148]	[0.47337278, 0.34117647, 0.40625]	[169.0, 170.0, 160.0]	0.45637584	0.44117647	0.44089457	0.48148148	0.47337278	0.44067797	0.42935563000000004	0.42493111	0.4257622933333333	0.41184858999999996	0.40693308333333333	0.4071141366666667	0.45098039	0.43125	0.42767296	0.3960396	0.40625	0.43126685
P31	DNN_Classifier	3	1000	0.40681362725450904	[0.37278107, 0.44705882, 0.4]	[0.41176471, 0.35680751, 0.48120301]	[0.39130435, 0.39686684, 0.43686007]	[169.0, 170.0, 160.0]	0.4589178356713427	RES_PAPER_CLASS_376K_train_test_GWAS_split_50_50/STD_FULL_res/P31/DNN_Classifier/Dense1000_3/0.txt	[0.47560976, 0.39375, 0.50285714]	[0.49056604, 0.42, 0.46315789]	[0.46153846, 0.37058824, 0.55]	[169.0, 170.0, 160.0]	0.48120301	0.44705882	0.43686007	0.49056604	0.55	0.50285714	0.4165917433333333	0.4066132966666667	0.40834375333333334	0.45790797666666666	0.46070890000000003	0.4574056333333334	0.41176471	0.4	0.39686684	0.46315789	0.46153846	0.47560976
P31	DNN_Classifier	3	5000	0.4188376753507014	[0.70414201, 0.07058824, 0.4875]	[0.39534884, 0.34285714, 0.47852761]	[0.50638298, 0.11707317, 0.48297214]	[169.0, 170.0, 160.0]	0.4228456913827655	RES_PAPER_CLASS_376K_train_test_GWAS_split_50_50/STD_FULL_res/P31/DNN_Classifier/Dense5000_3/0.txt	[0.43820225, 0.38395415, 0.45051195]	[0.4171123, 0.37430168, 0.4962406]	[0.46153846, 0.39411765, 0.4125]	[169.0, 170.0, 160.0]	0.47852761	0.70414201	0.50638298	0.4962406	0.46153846	0.45051195	0.40557786333333334	0.42074341666666665	0.36880943	0.4292181933333333	0.42271870333333333	0.42422278333333335	0.39534884	0.4875	0.48297214	0.4171123	0.4125	0.43820225
P31	DNN_Classifier	5	30	0.23847695390781562	[0.39393939, 0.17699115, 0.05319149, 0.04301075, 0.51]	[0.22413793, 0.20408163, 0.13888889, 0.09302326, 0.34459459]	[0.28571429, 0.18957346, 0.07692308, 0.05882353, 0.41129032]	[99.0, 113.0, 94.0, 93.0, 100.0]	0.2605210420841683	RES_PAPER_CLASS_376K_train_test_GWAS_split_50_50/STD_FULL_res/P31/DNN_Classifier/Dense30_5/0.txt	[0.30526316, 0.27419355, 0.19672131, 0.25380711, 0.26666667]	[0.31868132, 0.25185185, 0.20224719, 0.24038462, 0.3]	[0.29292929, 0.30088496, 0.19148936, 0.2688172, 0.24]	[99.0, 113.0, 94.0, 93.0, 100.0]	0.34459459	0.51	0.41129032	0.31868132	0.30088496	0.30526316	0.20094526000000004	0.235426556	0.204464936	0.262632996	0.25882416199999997	0.25933036	0.20408163	0.17699115	0.18957346	0.25185185	0.2688172	0.26666667
P31	DNN_Classifier	5	100	0.23647294589178355	[0.37373737, 0.15044248, 0.14893617, 0.20430108, 0.31]	[0.28030303, 0.26984127, 0.15555556, 0.1637931, 0.31632653]	[0.32034632, 0.19318182, 0.15217391, 0.18181818, 0.31313131]	[99.0, 113.0, 94.0, 93.0, 100.0]	0.28857715430861725	RES_PAPER_CLASS_376K_train_test_GWAS_split_50_50/STD_FULL_res/P31/DNN_Classifier/Dense100_5/0.txt	[0.37614679, 0.29090909, 0.19889503, 0.2, 0.35978836]	[0.34453782, 0.29906542, 0.20689655, 0.19587629, 0.38202247]	[0.41414141, 0.28318584, 0.19148936, 0.20430108, 0.34]	[99.0, 113.0, 94.0, 93.0, 100.0]	0.31632653	0.37373737	0.32034632	0.38202247	0.41414141	0.37614679	0.237163898	0.23748342	0.23213030799999998	0.28567971	0.28662353800000007	0.285147854	0.26984127	0.20430108	0.19318182	0.29906542	0.28318584	0.29090909
P31	DNN_Classifier	5	500	0.2605210420841683	[0.29292929, 0.22123894, 0.21276596, 0.24731183, 0.33]	[0.37662338, 0.25510204, 0.24096386, 0.15862069, 0.34375]	[0.32954545, 0.23696682, 0.2259887, 0.19327731, 0.33673469]	[99.0, 113.0, 94.0, 93.0, 100.0]	0.24849699398797595	RES_PAPER_CLASS_376K_train_test_GWAS_split_50_50/STD_FULL_res/P31/DNN_Classifier/Dense500_5/0.txt	[0.34080717, 0.22119816, 0.14942529, 0.18848168, 0.32124352]	[0.30645161, 0.23076923, 0.1625, 0.18367347, 0.33333333]	[0.38383838, 0.21238938, 0.13829787, 0.19354839, 0.31]	[99.0, 113.0, 94.0, 93.0, 100.0]	0.37662338	0.33	0.33673469	0.33333333	0.38383838	0.34080717	0.27501199400000004	0.260849204	0.264502594	0.243345528	0.247614804	0.24423116399999997	0.25510204	0.24731183	0.23696682	0.23076923	0.21238938	0.22119816
P31	DNN_Classifier	5	1000	0.2745490981963928	[0.37373737, 0.15929204, 0.30851064, 0.25806452, 0.29]	[0.31896552, 0.28571429, 0.23387097, 0.21621622, 0.34117647]	[0.34418605, 0.20454545, 0.26605505, 0.23529412, 0.31351351]	[99.0, 113.0, 94.0, 93.0, 100.0]	0.26452905811623245	RES_PAPER_CLASS_376K_train_test_GWAS_split_50_50/STD_FULL_res/P31/DNN_Classifier/Dense1000_5/0.txt	[0.30243902, 0.26008969, 0.24545455, 0.21621622, 0.3030303]	[0.29245283, 0.26363636, 0.21428571, 0.2173913, 0.38461538]	[0.31313131, 0.25663717, 0.28723404, 0.21505376, 0.25]	[99.0, 113.0, 94.0, 93.0, 100.0]	0.34117647	0.37373737	0.34418605	0.38461538	0.31313131	0.3030303	0.279188694	0.277920914	0.272718836	0.274476316	0.264411256	0.26544595600000004	0.28571429	0.29	0.26605505	0.26363636	0.25663717	0.26008969
P31	DNN_Classifier	5	10000	0.25851703406813625	[0.2020202, 0.01769912, 0.17021277, 0.10752688, 0.81]	[0.44444444, 0.14285714, 0.20253165, 0.18518519, 0.26384365]	[0.27777778, 0.03149606, 0.1849711, 0.13605442, 0.3980344]	[99.0, 113.0, 94.0, 93.0, 100.0]	0.20040080160320642	RES_PAPER_CLASS_376K_train_test_GWAS_split_50_50/STD_FULL_res/P31/DNN_Classifier/Dense10000_5/0.txt	[0.0, 0.0, 0.0, 0.0, 0.33388982]	[0.0, 0.0, 0.0, 0.0, 0.2004008]	[0.0, 0.0, 0.0, 0.0, 1.0]	[99.0, 113.0, 94.0, 93.0, 100.0]	0.44444444	0.81	0.3980344	0.2004008	1.0	0.33388982	0.247772414	0.261491794	0.205666752	0.04008016	0.2	0.066777964	0.20253165	0.17021277	0.1849711	0.0	0.0	0.0
P31	RF_Classifier	3	30	0.43887775551102204	[0.5147929, 0.37058824, 0.43125]	[0.44615385, 0.43150685, 0.43670886]	[0.47802198, 0.39873418, 0.43396226]	[169.0, 170.0, 160.0]	0.40480961923847697	RES_PAPER_CLASS_376K_train_test_GWAS_split_50_50/STD_FULL_res/P31/RF_Classifier/0.txt	[0.38670695, 0.38575668, 0.44242424]	[0.39506173, 0.38922156, 0.42941176]	[0.37869822, 0.38235294, 0.45625]	[169.0, 170.0, 160.0]	0.44615385	0.5147929	0.47802198	0.42941176	0.45625	0.44242424	0.43812318666666666	0.4388770466666667	0.43690614	0.4045650166666667	0.4057670533333333	0.4049626233333334	0.43670886	0.43125	0.43396226	0.39506173	0.38235294	0.38670695
P31	RF_Classifier	3	100	0.4188376753507014	[0.44378698, 0.38235294, 0.43125]	[0.41208791, 0.40625, 0.43949045]	[0.42735043, 0.39393939, 0.43533123]	[169.0, 170.0, 160.0]	0.4408817635270541	RES_PAPER_CLASS_376K_train_test_GWAS_split_50_50/STD_FULL_res/P31/RF_Classifier/1.txt	[0.44077135, 0.39263804, 0.49190939]	[0.41237113, 0.41025641, 0.51006711]	[0.47337278, 0.37647059, 0.475]	[169.0, 170.0, 160.0]	0.43949045	0.44378698	0.43533123	0.51006711	0.475	0.49190939	0.41927612	0.41912997333333335	0.41887368333333336	0.44423155000000003	0.44161445666666665	0.4417729266666666	0.41208791	0.43125	0.42735043	0.41237113	0.47337278	0.44077135
P31	RF_Classifier	3	500	0.42685370741482964	[0.4556213, 0.36470588, 0.4625]	[0.4301676, 0.37125749, 0.48366013]	[0.44252874, 0.36795252, 0.47284345]	[169.0, 170.0, 160.0]	0.4529058116232465	RES_PAPER_CLASS_376K_train_test_GWAS_split_50_50/STD_FULL_res/P31/RF_Classifier/2.txt	[0.48387097, 0.38509317, 0.48684211]	[0.44334975, 0.40789474, 0.51388889]	[0.53254438, 0.36470588, 0.4625]	[169.0, 170.0, 160.0]	0.48366013	0.4625	0.47284345	0.51388889	0.53254438	0.48684211	0.42836174	0.42760906	0.42777490333333335	0.45504446000000004	0.4532500866666667	0.4519354166666667	0.4301676	0.4556213	0.44252874	0.44334975	0.4625	0.48387097
P31	RF_Classifier	3	1000	0.44288577154308617	[0.49704142, 0.37058824, 0.4625]	[0.43979058, 0.39130435, 0.50340136]	[0.46666667, 0.38066465, 0.48208469]	[169.0, 170.0, 160.0]	0.4468937875751503	RES_PAPER_CLASS_376K_train_test_GWAS_split_50_50/STD_FULL_res/P31/RF_Classifier/3.txt	[0.47368421, 0.37790698, 0.49358974]	[0.46820809, 0.37356322, 0.50657895]	[0.47928994, 0.38235294, 0.48125]	[169.0, 170.0, 160.0]	0.50340136	0.49704142	0.48208469	0.50657895	0.48125	0.49358974	0.44483209666666673	0.4433765533333333	0.44313867	0.44945008666666664	0.44763095999999997	0.4483936433333333	0.43979058	0.4625	0.46666667	0.46820809	0.47928994	0.47368421
P31	RF_Classifier	3	5000	0.43887775551102204	[0.47337278, 0.38235294, 0.4625]	[0.41237113, 0.39156627, 0.5323741]	[0.44077135, 0.38690476, 0.49498328]	[169.0, 170.0, 160.0]	0.44288577154308617	RES_PAPER_CLASS_376K_train_test_GWAS_split_50_50/STD_FULL_res/P31/RF_Classifier/4.txt	[0.47089947, 0.37267081, 0.48322148]	[0.42583732, 0.39473684, 0.52173913]	[0.52662722, 0.35294118, 0.45]	[169.0, 170.0, 160.0]	0.5323741	0.47337278	0.49498328	0.52173913	0.52662722	0.48322148	0.4454371666666666	0.43940857333333333	0.44088646333333337	0.44743776333333335	0.44318946666666664	0.44226392	0.41237113	0.4625	0.44077135	0.42583732	0.45	0.47089947
P31	RF_Classifier	3	10000	0.4308617234468938	[0.49704142, 0.36470588, 0.43125]	[0.42211055, 0.36686391, 0.52671756]	[0.45652174, 0.36578171, 0.4742268]	[169.0, 170.0, 160.0]	0.41282565130260523	RES_PAPER_CLASS_376K_train_test_GWAS_split_50_50/STD_FULL_res/P31/RF_Classifier/5.txt	[0.44077135, 0.34939759, 0.44884488]	[0.41237113, 0.35802469, 0.47552448]	[0.47337278, 0.34117647, 0.425]	[169.0, 170.0, 160.0]	0.52671756	0.49704142	0.4742268	0.47552448	0.47337278	0.44884488	0.4385640066666667	0.4309991	0.43217675	0.4153067666666666	0.41318308333333337	0.41300460666666666	0.42211055	0.43125	0.45652174	0.41237113	0.425	0.44077135
P31	RF_Classifier	5	30	0.24649298597194388	[0.26262626, 0.18584071, 0.29787234, 0.1827957, 0.31]	[0.24761905, 0.27631579, 0.24347826, 0.16346154, 0.31313131]	[0.25490196, 0.22222222, 0.26794258, 0.17258883, 0.31155779]	[99.0, 113.0, 94.0, 93.0, 100.0]	0.25851703406813625	RES_PAPER_CLASS_376K_train_test_GWAS_split_50_50/STD_FULL_res/P31/RF_Classifier/6.txt	[0.30188679, 0.29411765, 0.19138756, 0.2010582, 0.30434783]	[0.28318584, 0.32967033, 0.17391304, 0.19791667, 0.33333333]	[0.32323232, 0.26548673, 0.21276596, 0.20430108, 0.28]	[99.0, 113.0, 94.0, 93.0, 100.0]	0.31313131	0.31	0.31155779	0.33333333	0.32323232	0.30434783	0.24880119	0.24782700200000002	0.245842676	0.26360384200000003	0.257157218	0.258559606	0.24761905	0.26262626	0.25490196	0.28318584	0.26548673	0.29411765
P31	RF_Classifier	5	100	0.2785571142284569	[0.32323232, 0.25663717, 0.25531915, 0.19354839, 0.36]	[0.26446281, 0.30208333, 0.22429907, 0.23076923, 0.37113402]	[0.29090909, 0.27751196, 0.23880597, 0.21052632, 0.36548223]	[99.0, 113.0, 94.0, 93.0, 100.0]	0.23847695390781562	RES_PAPER_CLASS_376K_train_test_GWAS_split_50_50/STD_FULL_res/P31/RF_Classifier/7.txt	[0.3286385, 0.22421525, 0.17435897, 0.1420765, 0.31521739]	[0.30701754, 0.22727273, 0.16831683, 0.14444444, 0.3452381]	[0.35353535, 0.22123894, 0.18085106, 0.13978495, 0.29]	[99.0, 113.0, 94.0, 93.0, 100.0]	0.37113402	0.36	0.36548223	0.3452381	0.35353535	0.3286385	0.278549692	0.27774740600000003	0.276647114	0.23845792799999996	0.23708206	0.23690132199999997	0.26446281	0.25663717	0.27751196	0.22727273	0.22123894	0.22421525
P31	RF_Classifier	5	500	0.2745490981963928	[0.3030303, 0.2300885, 0.27659574, 0.22580645, 0.34]	[0.27272727, 0.28571429, 0.24074074, 0.21875, 0.36170213]	[0.28708134, 0.25490196, 0.25742574, 0.22222222, 0.35051546]	[99.0, 113.0, 94.0, 93.0, 100.0]	0.280561122244489	RES_PAPER_CLASS_376K_train_test_GWAS_split_50_50/STD_FULL_res/P31/RF_Classifier/8.txt	[0.33484163, 0.28054299, 0.23880597, 0.16483516, 0.38150289]	[0.30327869, 0.28703704, 0.22429907, 0.16853933, 0.45205479]	[0.37373737, 0.27433628, 0.25531915, 0.16129032, 0.33]	[99.0, 113.0, 94.0, 93.0, 100.0]	0.36170213	0.34	0.35051546	0.45205479	0.37373737	0.38150289	0.27592688600000004	0.275104198	0.27442934399999996	0.287041784	0.278936624	0.280105728	0.27272727	0.27659574	0.25742574	0.28703704	0.27433628	0.28054299
P31	RF_Classifier	5	1000	0.30060120240480964	[0.42424242, 0.2920354, 0.23404255, 0.19354839, 0.35]	[0.32307692, 0.28205128, 0.22222222, 0.24657534, 0.4375]	[0.36681223, 0.28695652, 0.22797927, 0.21686747, 0.38888889]	[99.0, 113.0, 94.0, 93.0, 100.0]	0.2605210420841683	RES_PAPER_CLASS_376K_train_test_GWAS_split_50_50/STD_FULL_res/P31/RF_Classifier/9.txt	[0.29493088, 0.23636364, 0.22916667, 0.18461538, 0.36781609]	[0.27118644, 0.24299065, 0.2244898, 0.17647059, 0.43243243]	[0.32323232, 0.2300885, 0.23404255, 0.19354839, 0.32]	[99.0, 113.0, 94.0, 93.0, 100.0]	0.4375	0.42424242	0.38888889	0.43243243	0.32323232	0.36781609	0.302285152	0.29877375199999995	0.297500876	0.269513982	0.260182352	0.262578532	0.28205128	0.2920354	0.28695652	0.24299065	0.23404255	0.23636364
P31	RF_Classifier	5	5000	0.2905811623246493	[0.36363636, 0.31858407, 0.20212766, 0.19354839, 0.36]	[0.31578947, 0.30508475, 0.18811881, 0.21176471, 0.44444444]	[0.33802817, 0.31168831, 0.19487179, 0.20224719, 0.39779006]	[99.0, 113.0, 94.0, 93.0, 100.0]	0.280561122244489	RES_PAPER_CLASS_376K_train_test_GWAS_split_50_50/STD_FULL_res/P31/RF_Classifier/10.txt	[0.30769231, 0.23963134, 0.2173913, 0.22580645, 0.4180791]	[0.26666667, 0.25, 0.22222222, 0.22580645, 0.48051948]	[0.36363636, 0.2300885, 0.21276596, 0.22580645, 0.37]	[99.0, 113.0, 94.0, 93.0, 100.0]	0.44444444	0.36363636	0.39779006	0.48051948	0.37	0.4180791	0.293040436	0.287579296	0.288925104	0.28904296399999996	0.280459454	0.28172010000000003	0.30508475	0.31858407	0.31168831	0.25	0.2300885	0.23963134
P31	RF_Classifier	5	10000	0.3046092184368738	[0.39393939, 0.36283186, 0.20212766, 0.15053763, 0.39]	[0.34210526, 0.29496403, 0.21590909, 0.18918919, 0.46428571]	[0.36619718, 0.32539683, 0.20879121, 0.16766467, 0.42391304]	[99.0, 113.0, 94.0, 93.0, 100.0]	0.2925851703406814	RES_PAPER_CLASS_376K_train_test_GWAS_split_50_50/STD_FULL_res/P31/RF_Classifier/11.txt	[0.39449541, 0.27927928, 0.19148936, 0.24365482, 0.34682081]	[0.36134454, 0.28440367, 0.19148936, 0.23076923, 0.4109589]	[0.43434343, 0.27433628, 0.19148936, 0.25806452, 0.3]	[99.0, 113.0, 94.0, 93.0, 100.0]	0.46428571	0.39393939	0.42391304	0.4109589	0.43434343	0.39449541	0.30129065600000005	0.299887308	0.29839258599999996	0.29579314	0.291646718	0.29114793599999994	0.29496403	0.36283186	0.32539683	0.28440367	0.27433628	0.27927928
P31	SVM_CLassifier	3	30	0.40480961923847697	[0.4852071, 0.27058824, 0.4625]	[0.38679245, 0.4, 0.43023256]	[0.43044619, 0.32280702, 0.44578313]	[169.0, 170.0, 160.0]	0.37675350701402804	RES_PAPER_CLASS_376K_train_test_GWAS_split_50_50/STD_FULL_res/P31/SVM_CLassifier/0.txt	[0.41192412, 0.28930818, 0.4244373]	[0.38, 0.31081081, 0.43708609]	[0.44970414, 0.27058824, 0.4125]	[169.0, 170.0, 160.0]	0.43023256	0.4852071	0.44578313	0.43708609	0.44970414	0.4244373	0.40567500333333334	0.40609844666666667	0.39967878000000007	0.3759656333333334	0.37759746	0.37522320000000003	0.4	0.4625	0.43044619	0.38	0.4125	0.41192412
P31	SVM_CLassifier	3	100	0.39478957915831664	[0.50887574, 0.25882353, 0.41875]	[0.38222222, 0.35483871, 0.44666667]	[0.43654822, 0.29931973, 0.43225806]	[169.0, 170.0, 160.0]	0.4028056112224449	RES_PAPER_CLASS_376K_train_test_GWAS_split_50_50/STD_FULL_res/P31/SVM_CLassifier/1.txt	[0.42391304, 0.33633634, 0.45117845]	[0.3919598, 0.34355828, 0.48905109]	[0.46153846, 0.32941176, 0.41875]	[169.0, 170.0, 160.0]	0.44666667	0.50887574	0.43654822	0.48905109	0.46153846	0.45117845	0.3945758666666666	0.39548309	0.3893753366666666	0.40818972333333337	0.4032334066666667	0.4038092766666667	0.38222222	0.41875	0.43225806	0.3919598	0.41875	0.42391304
P31	SVM_CLassifier	3	500	0.44288577154308617	[0.5739645, 0.27058824, 0.4875]	[0.43111111, 0.37704918, 0.51315789]	[0.49238579, 0.31506849, 0.5]	[169.0, 170.0, 160.0]	0.4308617234468938	RES_PAPER_CLASS_376K_train_test_GWAS_split_50_50/STD_FULL_res/P31/SVM_CLassifier/2.txt	[0.44502618, 0.37462236, 0.47719298]	[0.39906103, 0.38509317, 0.544]	[0.50295858, 0.36470588, 0.425]	[169.0, 170.0, 160.0]	0.51315789	0.5739645	0.5	0.544	0.50295858	0.47719298	0.4404393933333333	0.44401757999999997	0.4358180933333333	0.44271806666666663	0.43088815333333336	0.4322805066666667	0.43111111	0.4875	0.49238579	0.39906103	0.425	0.44502618
P31	SVM_CLassifier	3	1000	0.44488977955911824	[0.53846154, 0.34117647, 0.45625]	[0.43127962, 0.37908497, 0.54074074]	[0.47894737, 0.35913313, 0.49491525]	[169.0, 170.0, 160.0]	0.43687374749499	RES_PAPER_CLASS_376K_train_test_GWAS_split_50_50/STD_FULL_res/P31/SVM_CLassifier/3.txt	[0.47381546, 0.35220126, 0.48028674]	[0.40948276, 0.37837838, 0.56302521]	[0.56213018, 0.32941176, 0.41875]	[169.0, 170.0, 160.0]	0.54074074	0.53846154	0.49491525	0.56302521	0.56213018	0.48028674	0.4503684433333334	0.44529600333333336	0.44433191666666666	0.45029545000000004	0.43676398	0.4354344866666667	0.43127962	0.45625	0.47894737	0.40948276	0.41875	0.47381546
P31	SVM_CLassifier	3	5000	0.4468937875751503	[0.52071006, 0.35294118, 0.46875]	[0.42512077, 0.38461538, 0.55147059]	[0.46808511, 0.36809816, 0.50675676]	[169.0, 170.0, 160.0]	0.42685370741482964	RES_PAPER_CLASS_376K_train_test_GWAS_split_50_50/STD_FULL_res/P31/SVM_CLassifier/4.txt	[0.47457627, 0.33009709, 0.46376812]	[0.40163934, 0.36690647, 0.55172414]	[0.57988166, 0.3, 0.4]	[169.0, 170.0, 160.0]	0.55147059	0.52071006	0.50675676	0.55172414	0.57988166	0.47457627	0.45373558	0.44746708	0.4476466766666667	0.4400899833333334	0.42662722000000003	0.4228138266666666	0.42512077	0.46875	0.46808511	0.40163934	0.4	0.46376812
P31	SVM_CLassifier	3	10000	0.44288577154308617	[0.52662722, 0.35882353, 0.44375]	[0.42995169, 0.38607595, 0.52985075]	[0.47340426, 0.37195122, 0.4829932]	[169.0, 170.0, 160.0]	0.4168336673346693	RES_PAPER_CLASS_376K_train_test_GWAS_split_50_50/STD_FULL_res/P31/SVM_CLassifier/5.txt	[0.46919431, 0.30263158, 0.46323529]	[0.39130435, 0.34328358, 0.5625]	[0.58579882, 0.27058824, 0.39375]	[169.0, 170.0, 160.0]	0.52985075	0.52662722	0.4829932	0.5625	0.58579882	0.46919431	0.44862613	0.4430669166666667	0.4427828933333333	0.43236264333333335	0.4167123533333334	0.41168706	0.42995169	0.44375	0.47340426	0.39130435	0.39375	0.46323529
P31	SVM_CLassifier	5	30	0.24048096192384769	[0.47474747, 0.15044248, 0.10638298, 0.01075269, 0.45]	[0.2361809, 0.21518987, 0.16393443, 0.02631579, 0.36885246]	[0.31543624, 0.17708333, 0.12903226, 0.01526718, 0.40540541]	[99.0, 113.0, 94.0, 93.0, 100.0]	0.2685370741482966	RES_PAPER_CLASS_376K_train_test_GWAS_split_50_50/STD_FULL_res/P31/SVM_CLassifier/6.txt	[0.29864253, 0.27522936, 0.20320856, 0.17964072, 0.36097561]	[0.2704918, 0.28571429, 0.20430108, 0.2027027, 0.35238095]	[0.33333333, 0.26548673, 0.20212766, 0.16129032, 0.37]	[99.0, 113.0, 94.0, 93.0, 100.0]	0.36885246	0.47474747	0.40540541	0.35238095	0.37	0.36097561	0.20209468999999997	0.23846512400000003	0.20844488400000002	0.26311816400000004	0.266447608	0.263539356	0.21518987	0.15044248	0.17708333	0.2704918	0.26548673	0.27522936
P31	SVM_CLassifier	5	100	0.2545090180360721	[0.31313131, 0.33628319, 0.07446809, 0.07526882, 0.44]	[0.23846154, 0.26760563, 0.12727273, 0.14893617, 0.352]	[0.27074236, 0.29803922, 0.09395973, 0.1, 0.39111111]	[99.0, 113.0, 94.0, 93.0, 100.0]	0.30060120240480964	RES_PAPER_CLASS_376K_train_test_GWAS_split_50_50/STD_FULL_res/P31/SVM_CLassifier/7.txt	[0.29787234, 0.3071161, 0.24615385, 0.27272727, 0.38372093]	[0.31460674, 0.26623377, 0.23762376, 0.28915663, 0.45833333]	[0.28282828, 0.36283186, 0.25531915, 0.25806452, 0.33]	[99.0, 113.0, 94.0, 93.0, 100.0]	0.352	0.44	0.39111111	0.45833333	0.36283186	0.38372093	0.22685521399999997	0.247830282	0.230770484	0.313190846	0.297808762	0.301518098	0.23846154	0.31313131	0.27074236	0.28915663	0.28282828	0.29787234
P31	SVM_CLassifier	5	500	0.25250501002004005	[0.37373737, 0.24778761, 0.06382979, 0.11827957, 0.44]	[0.24503311, 0.22580645, 0.11320755, 0.18965517, 0.38938053]	[0.296, 0.23628692, 0.08163265, 0.14569536, 0.41314554]	[99.0, 113.0, 94.0, 93.0, 100.0]	0.2725450901803607	RES_PAPER_CLASS_376K_train_test_GWAS_split_50_50/STD_FULL_res/P31/SVM_CLassifier/8.txt	[0.35242291, 0.20183486, 0.22966507, 0.11612903, 0.43386243]	[0.3125, 0.20952381, 0.20869565, 0.14516129, 0.46067416]	[0.4040404, 0.19469027, 0.25531915, 0.09677419, 0.41]	[99.0, 113.0, 94.0, 93.0, 100.0]	0.38938053	0.44	0.41314554	0.46067416	0.41	0.43386243	0.23261656199999997	0.24872686800000002	0.23455209399999996	0.26731098200000003	0.272164802	0.26678286	0.22580645	0.24778761	0.23628692	0.20952381	0.25531915	0.22966507
P31	SVM_CLassifier	5	1000	0.30060120240480964	[0.50505051, 0.30088496, 0.09574468, 0.09677419, 0.48]	[0.28901734, 0.29565217, 0.18, 0.18, 0.43243243]	[0.36764706, 0.29824561, 0.125, 0.12587413, 0.4549763]	[99.0, 113.0, 94.0, 93.0, 100.0]	0.2845691382765531	RES_PAPER_CLASS_376K_train_test_GWAS_split_50_50/STD_FULL_res/P31/SVM_CLassifier/9.txt	[0.35135135, 0.29803922, 0.19889503, 0.12987013, 0.39784946]	[0.31707317, 0.26760563, 0.20689655, 0.16393443, 0.43023256]	[0.39393939, 0.33628319, 0.19148936, 0.10752688, 0.37]	[99.0, 113.0, 94.0, 93.0, 100.0]	0.43243243	0.50505051	0.4549763	0.43023256	0.39393939	0.39784946	0.275420388	0.295690868	0.27434862000000004	0.277148468	0.279847764	0.27520103799999995	0.28901734	0.30088496	0.29824561	0.26760563	0.33628319	0.29803922
P31	SVM_CLassifier	5	5000	0.30060120240480964	[0.44444444, 0.2920354, 0.14893617, 0.12903226, 0.47]	[0.30769231, 0.27272727, 0.24137931, 0.16901408, 0.44339623]	[0.36363636, 0.28205128, 0.18421053, 0.14634146, 0.45631068]	[99.0, 113.0, 94.0, 93.0, 100.0]	0.2985971943887776	RES_PAPER_CLASS_376K_train_test_GWAS_split_50_50/STD_FULL_res/P31/SVM_CLassifier/10.txt	[0.39111111, 0.26839827, 0.23076923, 0.14569536, 0.42622951]	[0.34920635, 0.26271186, 0.21052632, 0.18965517, 0.46987952]	[0.44444444, 0.27433628, 0.25531915, 0.11827957, 0.39]	[99.0, 113.0, 94.0, 93.0, 100.0]	0.44339623	0.47	0.45631068	0.46987952	0.44444444	0.42622951	0.28684184	0.296889654	0.286510062	0.29639584399999996	0.2964758880000001	0.292440696	0.27272727	0.2920354	0.28205128	0.26271186	0.27433628	0.26839827
P31	SVM_CLassifier	5	10000	0.30861723446893785	[0.43434343, 0.33628319, 0.14893617, 0.10752688, 0.49]	[0.3028169, 0.28358209, 0.25454545, 0.16129032, 0.46226415]	[0.35684647, 0.30769231, 0.18791946, 0.12903226, 0.47572816]	[99.0, 113.0, 94.0, 93.0, 100.0]	0.3026052104208417	RES_PAPER_CLASS_376K_train_test_GWAS_split_50_50/STD_FULL_res/P31/SVM_CLassifier/11.txt	[0.37885463, 0.27678571, 0.25490196, 0.14012739, 0.43010753]	[0.3359375, 0.27927928, 0.23636364, 0.171875, 0.46511628]	[0.43434343, 0.27433628, 0.27659574, 0.11827957, 0.4]	[99.0, 113.0, 94.0, 93.0, 100.0]	0.46226415	0.49	0.47572816	0.46511628	0.43434343	0.43010753	0.292899782	0.303417934	0.291443732	0.29771433999999997	0.30071100399999995	0.29615544400000005	0.28358209	0.33628319	0.30769231	0.27927928	0.27659574	0.27678571
P31	Linear_SGD_Classifier	3	30	0.36472945891783565	[0.5739645, 0.34117647, 0.16875]	[0.42920354, 0.3372093, 0.26732673]	[0.49113924, 0.33918129, 0.20689655]	[169.0, 170.0, 160.0]	0.3667334669338677	RES_PAPER_CLASS_376K_train_test_GWAS_split_50_50/STD_FULL_res/P31/Linear_SGD_Classifier/0.txt	[0.30976431, 0.3782235, 0.40340909]	[0.359375, 0.36871508, 0.36979167]	[0.27218935, 0.38823529, 0.44375]	[169.0, 170.0, 160.0]	0.42920354	0.5739645	0.49113924	0.36979167	0.44375	0.40340909	0.3445798566666667	0.36129699	0.34573902666666667	0.3659605833333333	0.3680582133333334	0.3637989666666666	0.3372093	0.34117647	0.33918129	0.36871508	0.38823529	0.3782235
P31	Linear_SGD_Classifier	3	100	0.4088176352705411	[0.46745562, 0.2, 0.56875]	[0.40512821, 0.36956522, 0.42924528]	[0.43406593, 0.25954198, 0.48924731]	[169.0, 170.0, 160.0]	0.38877755511022044	RES_PAPER_CLASS_376K_train_test_GWAS_split_50_50/STD_FULL_res/P31/Linear_SGD_Classifier/1.txt	[0.35185185, 0.38418079, 0.43125]	[0.36774194, 0.36956522, 0.43125]	[0.33727811, 0.4, 0.43125]	[169.0, 170.0, 160.0]	0.42924528	0.56875	0.48924731	0.43125	0.43125	0.43125	0.40131290333333336	0.41206854	0.39428507333333335	0.3895190533333334	0.38950937	0.3890942133333333	0.40512821	0.46745562	0.43406593	0.36956522	0.4	0.38418079
P31	Linear_SGD_Classifier	3	500	0.4168336673346693	[0.38461538, 0.44117647, 0.425]	[0.42763158, 0.36945813, 0.47222222]	[0.40498442, 0.40214477, 0.44736842]	[169.0, 170.0, 160.0]	0.4228456913827655	RES_PAPER_CLASS_376K_train_test_GWAS_split_50_50/STD_FULL_res/P31/Linear_SGD_Classifier/2.txt	[0.43478261, 0.37082067, 0.46296296]	[0.42613636, 0.3836478, 0.45731707]	[0.44378698, 0.35882353, 0.46875]	[169.0, 170.0, 160.0]	0.47222222	0.44117647	0.44736842	0.45731707	0.46875	0.46296296	0.4231039766666667	0.41693061666666664	0.41816587	0.4223670766666667	0.42378683666666667	0.4228554133333333	0.42763158	0.425	0.40498442	0.42613636	0.44378698	0.43478261
P31	Linear_SGD_Classifier	3	1000	0.4348697394789579	[0.31360947, 0.44117647, 0.55625]	[0.43442623, 0.37313433, 0.50568182]	[0.36426117, 0.40431267, 0.5297619]	[169.0, 170.0, 160.0]	0.4028056112224449	RES_PAPER_CLASS_376K_train_test_GWAS_split_50_50/STD_FULL_res/P31/Linear_SGD_Classifier/3.txt	[0.39274924, 0.34939759, 0.46567164]	[0.40123457, 0.35802469, 0.44571429]	[0.38461538, 0.34117647, 0.4875]	[169.0, 170.0, 160.0]	0.50568182	0.55625	0.5297619	0.44571429	0.4875	0.46567164	0.43774746	0.43701198	0.43277857999999997	0.40165785000000004	0.4044306166666667	0.4026061566666667	0.43442623	0.44117647	0.40431267	0.40123457	0.38461538	0.39274924
P31	Linear_SGD_Classifier	3	5000	0.41082164328657317	[0.38461538, 0.42352941, 0.425]	[0.43046358, 0.375, 0.43589744]	[0.40625, 0.39779006, 0.43037975]	[169.0, 170.0, 160.0]	0.4529058116232465	RES_PAPER_CLASS_376K_train_test_GWAS_split_50_50/STD_FULL_res/P31/Linear_SGD_Classifier/4.txt	[0.44444444, 0.42458101, 0.49367089]	[0.46451613, 0.40425532, 0.5]	[0.4260355, 0.44705882, 0.4875]	[169.0, 170.0, 160.0]	0.43589744	0.425	0.43037975	0.5	0.4875	0.49367089	0.4137870066666667	0.4110482633333334	0.41147326999999995	0.45625715000000006	0.45353144000000006	0.4542321133333333	0.43046358	0.42352941	0.40625	0.46451613	0.44705882	0.44444444
P31	Linear_SGD_Classifier	3	10000	0.44288577154308617	[0.42011834, 0.44705882, 0.4625]	[0.45806452, 0.41304348, 0.4625]	[0.4382716, 0.42937853, 0.4625]	[169.0, 170.0, 160.0]	0.4709418837675351	RES_PAPER_CLASS_376K_train_test_GWAS_split_50_50/STD_FULL_res/P31/Linear_SGD_Classifier/5.txt	[0.44510386, 0.45142857, 0.52090032]	[0.44642857, 0.43888889, 0.53642384]	[0.44378698, 0.46470588, 0.50625]	[169.0, 170.0, 160.0]	0.4625	0.4625	0.4625	0.53642384	0.50625	0.52090032	0.444536	0.44322572000000005	0.4433833766666666	0.4739137666666666	0.47158095333333333	0.4724775833333333	0.45806452	0.44705882	0.4382716	0.44642857	0.46470588	0.45142857
P31	Linear_SGD_Classifier	5	30	0.20240480961923848	[0.3030303, 0.24778761, 0.17021277, 0.02150538, 0.25]	[0.24390244, 0.2295082, 0.14414414, 0.06451613, 0.22321429]	[0.27027027, 0.23829787, 0.15609756, 0.03225806, 0.23584906]	[99.0, 113.0, 94.0, 93.0, 100.0]	0.23847695390781562	RES_PAPER_CLASS_376K_train_test_GWAS_split_50_50/STD_FULL_res/P31/Linear_SGD_Classifier/6.txt	[0.2244898, 0.16842105, 0.27118644, 0.17610063, 0.32258065]	[0.22680412, 0.20779221, 0.22535211, 0.21212121, 0.2991453]	[0.22222222, 0.14159292, 0.34042553, 0.15053763, 0.35]	[99.0, 113.0, 94.0, 93.0, 100.0]	0.24390244	0.3030303	0.27027027	0.2991453	0.35	0.32258065	0.18105704	0.198507212	0.18655456399999998	0.23424298999999998	0.24095566000000002	0.232555714	0.22321429	0.24778761	0.23584906	0.22535211	0.22222222	0.2244898
P31	Linear_SGD_Classifier	5	100	0.24248496993987975	[0.31313131, 0.15929204, 0.10638298, 0.25806452, 0.38]	[0.24409449, 0.24324324, 0.14285714, 0.18461538, 0.3877551]	[0.27433628, 0.19251337, 0.12195122, 0.21524664, 0.38383838]	[99.0, 113.0, 94.0, 93.0, 100.0]	0.19438877755511022	RES_PAPER_CLASS_376K_train_test_GWAS_split_50_50/STD_FULL_res/P31/Linear_SGD_Classifier/7.txt	[0.16949153, 0.26086957, 0.19, 0.10679612, 0.24038462]	[0.19230769, 0.28723404, 0.17924528, 0.09734513, 0.23148148]	[0.15151515, 0.23893805, 0.20212766, 0.11827957, 0.25]	[99.0, 113.0, 94.0, 93.0, 100.0]	0.3877551	0.38	0.38383838	0.28723404	0.25	0.26086957	0.24051307	0.24337417	0.237577178	0.19752272399999998	0.192172086	0.193508368	0.24324324	0.25806452	0.21524664	0.19230769	0.20212766	0.19
P31	Linear_SGD_Classifier	5	500	0.2625250501002004	[0.27272727, 0.22123894, 0.26595745, 0.20430108, 0.35]	[0.375, 0.22123894, 0.24038462, 0.21111111, 0.29166667]	[0.31578947, 0.22123894, 0.25252525, 0.20765027, 0.31818182]	[99.0, 113.0, 94.0, 93.0, 100.0]	0.26452905811623245	RES_PAPER_CLASS_376K_train_test_GWAS_split_50_50/STD_FULL_res/P31/Linear_SGD_Classifier/8.txt	[0.33789954, 0.26540284, 0.21875, 0.20833333, 0.2826087]	[0.30833333, 0.28571429, 0.21428571, 0.2020202, 0.30952381]	[0.37373737, 0.24778761, 0.22340426, 0.21505376, 0.26]	[99.0, 113.0, 94.0, 93.0, 100.0]	0.375	0.35	0.31818182	0.30952381	0.37373737	0.33789954	0.26788026800000003	0.262844948	0.26307715	0.263975468	0.2639966	0.262598882	0.24038462	0.26595745	0.25252525	0.28571429	0.24778761	0.26540284
P31	Linear_SGD_Classifier	5	1000	0.24448897795591182	[0.25252525, 0.26548673, 0.25531915, 0.15053763, 0.29]	[0.27777778, 0.28301887, 0.18461538, 0.14141414, 0.39189189]	[0.26455026, 0.2739726, 0.21428571, 0.14583333, 0.33333333]	[99.0, 113.0, 94.0, 93.0, 100.0]	0.30060120240480964	RES_PAPER_CLASS_376K_train_test_GWAS_split_50_50/STD_FULL_res/P31/Linear_SGD_Classifier/9.txt	[0.38655462, 0.24489796, 0.26732673, 0.18823529, 0.38541667]	[0.33093525, 0.28915663, 0.25, 0.20779221, 0.40217391]	[0.46464646, 0.21238938, 0.28723404, 0.17204301, 0.37]	[99.0, 113.0, 94.0, 93.0, 100.0]	0.39189189	0.29	0.33333333	0.40217391	0.46464646	0.38655462	0.25574361199999995	0.242773752	0.246395046	0.29601160000000004	0.30126257800000006	0.294486254	0.27777778	0.25531915	0.26455026	0.28915663	0.28723404	0.26732673
P31	Linear_SGD_Classifier	5	5000	0.24248496993987975	[0.39393939, 0.21238938, 0.19148936, 0.16129032, 0.25]	[0.34210526, 0.21818182, 0.17821782, 0.16666667, 0.29761905]	[0.36619718, 0.21524664, 0.18461538, 0.16393443, 0.27173913]	[99.0, 113.0, 94.0, 93.0, 100.0]	0.30861723446893785	RES_PAPER_CLASS_376K_train_test_GWAS_split_50_50/STD_FULL_res/P31/Linear_SGD_Classifier/10.txt	[0.34782609, 0.32286996, 0.23076923, 0.21176471, 0.42105263]	[0.33333333, 0.32727273, 0.21052632, 0.23376623, 0.44444444]	[0.36363636, 0.31858407, 0.25531915, 0.19354839, 0.4]	[99.0, 113.0, 94.0, 93.0, 100.0]	0.34210526	0.39393939	0.36619718	0.44444444	0.4	0.42105263	0.240558124	0.24182169	0.24034655200000002	0.30986861	0.3062175939999999	0.30685652399999996	0.21818182	0.21238938	0.21524664	0.32727273	0.31858407	0.32286996
P31	Linear_SGD_Classifier	5	10000	0.24048096192384769	[0.32323232, 0.18584071, 0.25531915, 0.17204301, 0.27]	[0.2962963, 0.25609756, 0.21428571, 0.16161616, 0.2755102]	[0.30917874, 0.21538462, 0.23300971, 0.16666667, 0.27272727]	[99.0, 113.0, 94.0, 93.0, 100.0]	0.29458917835671344	RES_PAPER_CLASS_376K_train_test_GWAS_split_50_50/STD_FULL_res/P31/Linear_SGD_Classifier/11.txt	[0.34703196, 0.26470588, 0.20952381, 0.15819209, 0.4893617]	[0.31666667, 0.2967033, 0.18965517, 0.16666667, 0.52272727]	[0.38383838, 0.23893805, 0.23404255, 0.15053763, 0.46]	[99.0, 113.0, 94.0, 93.0, 100.0]	0.2962963	0.32323232	0.30917874	0.52272727	0.46	0.4893617	0.240761186	0.241287038	0.239393402	0.29848381599999996	0.293471322	0.293763088	0.25609756	0.25531915	0.23300971	0.2967033	0.23893805	0.26470588
P31	Lasso_Classifier_SGD	3	30	0.374749498997996	[0.27810651, 0.44705882, 0.4]	[0.43119266, 0.33777778, 0.38787879]	[0.3381295, 0.38481013, 0.39384615]	[169.0, 170.0, 160.0]	0.38877755511022044	RES_PAPER_CLASS_376K_train_test_GWAS_split_50_50/STD_FULL_res/P31/Lasso_Classifier_SGD/0.txt	[0.40372671, 0.37082067, 0.39193084]	[0.4248366, 0.3836478, 0.36363636]	[0.38461538, 0.35882353, 0.425]	[169.0, 170.0, 160.0]	0.43119266	0.44705882	0.39384615	0.4248366	0.425	0.40372671	0.38561640999999997	0.3750551100000001	0.37226192666666663	0.39070691999999996	0.3894796366666667	0.38882607333333336	0.38787879	0.4	0.38481013	0.3836478	0.38461538	0.39193084
P31	Lasso_Classifier_SGD	3	100	0.3687374749498998	[0.31360947, 0.38235294, 0.4125]	[0.35099338, 0.34574468, 0.4125]	[0.33125, 0.36312849, 0.4125]	[169.0, 170.0, 160.0]	0.374749498997996	RES_PAPER_CLASS_376K_train_test_GWAS_split_50_50/STD_FULL_res/P31/Lasso_Classifier_SGD/1.txt	[0.40217391, 0.27491409, 0.43067847]	[0.3718593, 0.33057851, 0.40782123]	[0.43786982, 0.23529412, 0.45625]	[169.0, 170.0, 160.0]	0.4125	0.4125	0.4125	0.40782123	0.45625	0.43067847	0.36974602	0.36948747	0.3689594966666667	0.3700863466666666	0.37647131333333334	0.36925549	0.35099338	0.38235294	0.36312849	0.3718593	0.43786982	0.40217391
P31	Lasso_Classifier_SGD	3	500	0.44488977955911824	[0.32544379, 0.49411765, 0.51875]	[0.51886792, 0.39069767, 0.46629213]	[0.4, 0.43636364, 0.49112426]	[169.0, 170.0, 160.0]	0.40480961923847697	RES_PAPER_CLASS_376K_train_test_GWAS_split_50_50/STD_FULL_res/P31/Lasso_Classifier_SGD/2.txt	[0.37458194, 0.40108401, 0.43636364]	[0.43076923, 0.3718593, 0.42352941]	[0.33136095, 0.43529412, 0.45]	[169.0, 170.0, 160.0]	0.51886792	0.51875	0.49112426	0.43076923	0.45	0.43636364	0.45861924	0.4461038133333333	0.44249596666666663	0.40871931333333333	0.40555169	0.40400986333333333	0.46629213	0.49411765	0.43636364	0.42352941	0.43529412	0.40108401
P31	Lasso_Classifier_SGD	3	1000	0.4088176352705411	[0.39053254, 0.42941176, 0.40625]	[0.46153846, 0.3492823, 0.44217687]	[0.42307692, 0.38522427, 0.42345277]	[169.0, 170.0, 160.0]	0.4228456913827655	RES_PAPER_CLASS_376K_train_test_GWAS_split_50_50/STD_FULL_res/P31/Lasso_Classifier_SGD/3.txt	[0.43323442, 0.40896359, 0.42763158]	[0.43452381, 0.39037433, 0.45138889]	[0.43195266, 0.42941176, 0.40625]	[169.0, 170.0, 160.0]	0.46153846	0.42941176	0.42345277	0.45138889	0.43195266	0.43323442	0.4176658766666666	0.40873143333333334	0.4105846533333333	0.42542901	0.42253813999999995	0.42327653000000004	0.44217687	0.40625	0.42307692	0.43452381	0.42941176	0.42763158
P31	Lasso_Classifier_SGD	3	5000	0.41282565130260523	[0.36686391, 0.40588235, 0.46875]	[0.41333333, 0.37297297, 0.45731707]	[0.38871473, 0.38873239, 0.46296296]	[169.0, 170.0, 160.0]	0.45090180360721444	RES_PAPER_CLASS_376K_train_test_GWAS_split_50_50/STD_FULL_res/P31/Lasso_Classifier_SGD/4.txt	[0.47894737, 0.38244514, 0.48829431]	[0.43127962, 0.40939597, 0.52517986]	[0.53846154, 0.35882353, 0.45625]	[169.0, 170.0, 160.0]	0.45731707	0.46875	0.46296296	0.52517986	0.53846154	0.48829431	0.4145411233333333	0.41383208666666665	0.41347002666666666	0.4552851500000001	0.45117835666666667	0.44989560666666667	0.41333333	0.40588235	0.38873239	0.43127962	0.45625	0.47894737
P31	Lasso_Classifier_SGD	3	10000	0.4168336673346693	[0.38461538, 0.38235294, 0.4875]	[0.40880503, 0.38690476, 0.45348837]	[0.39634146, 0.38461538, 0.46987952]	[169.0, 170.0, 160.0]	0.42685370741482964	RES_PAPER_CLASS_376K_train_test_GWAS_split_50_50/STD_FULL_res/P31/Lasso_Classifier_SGD/5.txt	[0.43333333, 0.37900875, 0.47457627]	[0.40837696, 0.37572254, 0.51851852]	[0.46153846, 0.38235294, 0.4375]	[169.0, 170.0, 160.0]	0.45348837	0.4875	0.46987952	0.51851852	0.46153846	0.47457627	0.4163993866666667	0.41815610666666664	0.4169454533333334	0.43420600666666664	0.42713046666666665	0.4289727833333334	0.40880503	0.38461538	0.39634146	0.40837696	0.4375	0.43333333
P31	Lasso_Classifier_SGD	5	30	0.24448897795591182	[0.02020202, 0.27433628, 0.36170213, 0.05376344, 0.5]	[0.4, 0.25619835, 0.20987654, 0.15151515, 0.28089888]	[0.03846154, 0.26495726, 0.265625, 0.07936508, 0.35971223]	[99.0, 113.0, 94.0, 93.0, 100.0]	0.20841683366733466	RES_PAPER_CLASS_376K_train_test_GWAS_split_50_50/STD_FULL_res/P31/Lasso_Classifier_SGD/6.txt	[0.26455026, 0.20661157, 0.09411765, 0.1865285, 0.2745098]	[0.27777778, 0.19379845, 0.10526316, 0.18, 0.26923077]	[0.25252525, 0.22123894, 0.08510638, 0.19354839, 0.28]	[99.0, 113.0, 94.0, 93.0, 100.0]	0.4	0.5	0.35971223	0.27777778	0.28	0.2745098	0.259697784	0.242000774	0.20162422200000002	0.205214032	0.206483792	0.205263556	0.25619835	0.27433628	0.26495726	0.19379845	0.22123894	0.20661157
P31	Lasso_Classifier_SGD	5	100	0.23847695390781562	[0.27272727, 0.19469027, 0.15957447, 0.19354839, 0.37]	[0.28723404, 0.2972973, 0.14705882, 0.15, 0.33944954]	[0.27979275, 0.23529412, 0.15306122, 0.16901408, 0.35406699]	[99.0, 113.0, 94.0, 93.0, 100.0]	0.22845691382765532	RES_PAPER_CLASS_376K_train_test_GWAS_split_50_50/STD_FULL_res/P31/Lasso_Classifier_SGD/7.txt	[0.28272251, 0.27705628, 0.14857143, 0.19354839, 0.22826087]	[0.29347826, 0.27118644, 0.16049383, 0.16935484, 0.25]	[0.27272727, 0.28318584, 0.13829787, 0.22580645, 0.21]	[99.0, 113.0, 94.0, 93.0, 100.0]	0.33944954	0.37	0.35406699	0.29347826	0.28318584	0.28272251	0.24420794000000004	0.23810808000000003	0.238245832	0.22890267400000003	0.22600348600000003	0.226031896	0.28723404	0.19469027	0.23529412	0.25	0.22580645	0.22826087
P31	Lasso_Classifier_SGD	5	500	0.23246492985971945	[0.27272727, 0.2300885, 0.22340426, 0.1827957, 0.25]	[0.36986301, 0.21666667, 0.20792079, 0.14166667, 0.29411765]	[0.31395349, 0.22317597, 0.21538462, 0.15962441, 0.27027027]	[99.0, 113.0, 94.0, 93.0, 100.0]	0.26452905811623245	RES_PAPER_CLASS_376K_train_test_GWAS_split_50_50/STD_FULL_res/P31/Lasso_Classifier_SGD/8.txt	[0.30208333, 0.27272727, 0.19251337, 0.21319797, 0.34444444]	[0.31182796, 0.25581395, 0.19354839, 0.20192308, 0.3875]	[0.29292929, 0.2920354, 0.19148936, 0.22580645, 0.31]	[99.0, 113.0, 94.0, 93.0, 100.0]	0.36986301	0.27272727	0.31395349	0.3875	0.31	0.34444444	0.24604695799999998	0.23180314600000002	0.236481752	0.27012267600000006	0.2624521000000001	0.264993276	0.21666667	0.2300885	0.22317597	0.25581395	0.2920354	0.27272727
P31	Lasso_Classifier_SGD	5	1000	0.26452905811623245	[0.27272727, 0.2300885, 0.25531915, 0.20430108, 0.36]	[0.31034483, 0.28571429, 0.1875, 0.17924528, 0.4137931]	[0.29032258, 0.25490196, 0.21621622, 0.19095477, 0.38502674]	[99.0, 113.0, 94.0, 93.0, 100.0]	0.2985971943887776	RES_PAPER_CLASS_376K_train_test_GWAS_split_50_50/STD_FULL_res/P31/Lasso_Classifier_SGD/9.txt	[0.38738739, 0.25806452, 0.26666667, 0.19889503, 0.36363636]	[0.3495935, 0.26923077, 0.27906977, 0.20454545, 0.36734694]	[0.43434343, 0.24778761, 0.25531915, 0.19354839, 0.36]	[99.0, 113.0, 94.0, 93.0, 100.0]	0.4137931	0.36	0.38502674	0.36734694	0.43434343	0.38738739	0.2753195	0.26448720000000003	0.267484454	0.293957286	0.29819971599999995	0.29492999400000003	0.28571429	0.25531915	0.25490196	0.27906977	0.25531915	0.26666667
P31	Lasso_Classifier_SGD	5	5000	0.2565130260521042	[0.42424242, 0.17699115, 0.20212766, 0.10752688, 0.37]	[0.33870968, 0.20833333, 0.19, 0.12048193, 0.38541667]	[0.37668161, 0.19138756, 0.19587629, 0.11363636, 0.37755102]	[99.0, 113.0, 94.0, 93.0, 100.0]	0.280561122244489	RES_PAPER_CLASS_376K_train_test_GWAS_split_50_50/STD_FULL_res/P31/Lasso_Classifier_SGD/10.txt	[0.33183857, 0.26046512, 0.19191919, 0.17241379, 0.43617021]	[0.2983871, 0.2745098, 0.18269231, 0.18518519, 0.46590909]	[0.37373737, 0.24778761, 0.20212766, 0.16129032, 0.41]	[99.0, 113.0, 94.0, 93.0, 100.0]	0.38541667	0.42424242	0.37755102	0.46590909	0.41	0.43617021	0.24858832199999997	0.25617762199999994	0.251026568	0.281336698	0.278988592	0.278561376	0.20833333	0.20212766	0.19587629	0.2745098	0.24778761	0.26046512
P31	Lasso_Classifier_SGD	5	10000	0.25851703406813625	[0.38383838, 0.15044248, 0.27659574, 0.20430108, 0.29]	[0.3015873, 0.22077922, 0.25, 0.17924528, 0.3372093]	[0.33777778, 0.17894737, 0.26262626, 0.19095477, 0.31182796]	[99.0, 113.0, 94.0, 93.0, 100.0]	0.2985971943887776	RES_PAPER_CLASS_376K_train_test_GWAS_split_50_50/STD_FULL_res/P31/Lasso_Classifier_SGD/11.txt	[0.4, 0.22797927, 0.25339367, 0.17857143, 0.40909091]	[0.34042553, 0.275, 0.22047244, 0.2, 0.47368421]	[0.48484848, 0.19469027, 0.29787234, 0.16129032, 0.36]	[99.0, 113.0, 94.0, 93.0, 100.0]	0.3372093	0.38383838	0.33777778	0.47368421	0.48484848	0.40909091	0.25776422	0.26103553599999996	0.25642682800000005	0.301916436	0.299740282	0.293807056	0.25	0.27659574	0.26262626	0.275	0.29787234	0.25339367
P31	Elastic_Classifier_SGD	3	30	0.4148296593186373	[0.33136095, 0.42352941, 0.49375]	[0.39716312, 0.38918919, 0.4566474]	[0.36129032, 0.4056338, 0.47447447]	[169.0, 170.0, 160.0]	0.42084168336673344	RES_PAPER_CLASS_376K_train_test_GWAS_split_50_50/STD_FULL_res/P31/Elastic_Classifier_SGD/0.txt	[0.46194226, 0.3963964, 0.3943662]	[0.41509434, 0.40490798, 0.4516129]	[0.52071006, 0.38823529, 0.35]	[169.0, 170.0, 160.0]	0.4566474	0.49375	0.47447447	0.4516129	0.52071006	0.46194226	0.4143332366666667	0.4162134533333333	0.41379952999999997	0.42387174	0.41964844999999995	0.41756828666666673	0.39716312	0.42352941	0.4056338	0.41509434	0.38823529	0.3963964
P31	Elastic_Classifier_SGD	3	100	0.3967935871743487	[0.36094675, 0.4, 0.43125]	[0.3836478, 0.38418079, 0.42331288]	[0.37195122, 0.39193084, 0.42724458]	[169.0, 170.0, 160.0]	0.40681362725450904	RES_PAPER_CLASS_376K_train_test_GWAS_split_50_50/STD_FULL_res/P31/Elastic_Classifier_SGD/1.txt	[0.34375, 0.42900302, 0.44380403]	[0.36423841, 0.44099379, 0.41176471]	[0.32544379, 0.41764706, 0.48125]	[169.0, 170.0, 160.0]	0.42331288	0.43125	0.42724458	0.44099379	0.48125	0.44380403	0.3970471566666666	0.39739891666666666	0.39704221333333334	0.40566563666666666	0.4081136166666666	0.4055190166666667	0.38418079	0.4	0.39193084	0.41176471	0.41764706	0.42900302
P31	Elastic_Classifier_SGD	3	500	0.4248496993987976	[0.40828402, 0.32352941, 0.55]	[0.50364964, 0.38732394, 0.4]	[0.45098039, 0.3525641, 0.46315789]	[169.0, 170.0, 160.0]	0.38276553106212424	RES_PAPER_CLASS_376K_train_test_GWAS_split_50_50/STD_FULL_res/P31/Elastic_Classifier_SGD/2.txt	[0.34394904, 0.39237057, 0.41009464]	[0.37241379, 0.36548223, 0.41401274]	[0.31952663, 0.42352941, 0.40625]	[169.0, 170.0, 160.0]	0.50364964	0.55	0.46315789	0.41401274	0.42352941	0.41009464	0.4303245266666667	0.4272711433333334	0.42223412666666665	0.38396958666666664	0.3831020133333333	0.3821380833333334	0.4	0.40828402	0.45098039	0.37241379	0.40625	0.39237057
P31	Elastic_Classifier_SGD	3	1000	0.40480961923847697	[0.31360947, 0.43529412, 0.46875]	[0.44537815, 0.34579439, 0.45180723]	[0.36805556, 0.38541667, 0.4601227]	[169.0, 170.0, 160.0]	0.4148296593186373	RES_PAPER_CLASS_376K_train_test_GWAS_split_50_50/STD_FULL_res/P31/Elastic_Classifier_SGD/3.txt	[0.40740741, 0.38483965, 0.45317221]	[0.42580645, 0.38150289, 0.43859649]	[0.39053254, 0.38823529, 0.46875]	[169.0, 170.0, 160.0]	0.45180723	0.46875	0.4601227	0.43859649	0.46875	0.45317221	0.41432659	0.40588453	0.4045316433333334	0.4153019433333333	0.4158392766666667	0.41513975666666664	0.44537815	0.43529412	0.38541667	0.42580645	0.39053254	0.40740741
P31	Elastic_Classifier_SGD	3	5000	0.4228456913827655	[0.40828402, 0.38823529, 0.475]	[0.42073171, 0.37931034, 0.47204969]	[0.41441441, 0.38372093, 0.47352025]	[169.0, 170.0, 160.0]	0.4468937875751503	RES_PAPER_CLASS_376K_train_test_GWAS_split_50_50/STD_FULL_res/P31/Elastic_Classifier_SGD/4.txt	[0.45856354, 0.38834951, 0.48929664]	[0.43005181, 0.43165468, 0.47904192]	[0.49112426, 0.35294118, 0.5]	[169.0, 170.0, 160.0]	0.47204969	0.475	0.47352025	0.47904192	0.5	0.48929664	0.42403058	0.42383977	0.42388519666666663	0.4469161366666667	0.44802181333333335	0.44540323	0.42073171	0.40828402	0.41441441	0.43165468	0.49112426	0.45856354
P31	Elastic_Classifier_SGD	3	10000	0.44889779559118237	[0.44970414, 0.40588235, 0.49375]	[0.42696629, 0.42073171, 0.50318471]	[0.43804035, 0.41317365, 0.49842271]	[169.0, 170.0, 160.0]	0.43687374749499	RES_PAPER_CLASS_376K_train_test_GWAS_split_50_50/STD_FULL_res/P31/Elastic_Classifier_SGD/5.txt	[0.41486068, 0.39772727, 0.50154799]	[0.43506494, 0.38461538, 0.49693252]	[0.3964497, 0.41176471, 0.50625]	[169.0, 170.0, 160.0]	0.50318471	0.49375	0.49842271	0.49693252	0.50625	0.50154799	0.4502942366666667	0.44977883	0.4498789033333333	0.43887094666666665	0.4381548033333333	0.4380453133333333	0.42696629	0.44970414	0.43804035	0.43506494	0.41176471	0.41486068
P31	Elastic_Classifier_SGD	5	30	0.22645290581162325	[0.22222222, 0.25663717, 0.08510638, 0.03225806, 0.51]	[0.20754717, 0.23966942, 0.14545455, 0.10344828, 0.2712766]	[0.21463415, 0.24786325, 0.10738255, 0.04918033, 0.35416667]	[99.0, 113.0, 94.0, 93.0, 100.0]	0.24248496993987975	RES_PAPER_CLASS_376K_train_test_GWAS_split_50_50/STD_FULL_res/P31/Elastic_Classifier_SGD/6.txt	[0.21296296, 0.25870647, 0.13513514, 0.1978022, 0.35059761]	[0.1965812, 0.29545455, 0.18518519, 0.20224719, 0.29139073]	[0.23232323, 0.2300885, 0.10638298, 0.19354839, 0.44]	[99.0, 113.0, 94.0, 93.0, 100.0]	0.2712766	0.51	0.35416667	0.29545455	0.44	0.35059761	0.19347920400000002	0.221244766	0.19464539	0.234171772	0.24046862	0.231040876	0.20754717	0.22222222	0.21463415	0.20224719	0.2300885	0.21296296
P31	Elastic_Classifier_SGD	5	100	0.26452905811623245	[0.35353535, 0.28318584, 0.12765957, 0.12903226, 0.41]	[0.28455285, 0.31372549, 0.17142857, 0.22222222, 0.27333333]	[0.31531532, 0.29767442, 0.14634146, 0.16326531, 0.328]	[99.0, 113.0, 94.0, 93.0, 100.0]	0.23046092184368738	RES_PAPER_CLASS_376K_train_test_GWAS_split_50_50/STD_FULL_res/P31/Elastic_Classifier_SGD/7.txt	[0.25352113, 0.25837321, 0.11764706, 0.24034335, 0.25263158]	[0.23684211, 0.28125, 0.15254237, 0.2, 0.26666667]	[0.27272727, 0.23893805, 0.09574468, 0.30107527, 0.24]	[99.0, 113.0, 94.0, 93.0, 100.0]	0.31372549	0.41	0.328	0.28125	0.30107527	0.25837321	0.253052492	0.260682604	0.250119302	0.22746023	0.229697054	0.224503266	0.27333333	0.28318584	0.29767442	0.23684211	0.24	0.25263158
P31	Elastic_Classifier_SGD	5	500	0.22645290581162325	[0.22222222, 0.18584071, 0.19148936, 0.38709677, 0.16]	[0.30985915, 0.19444444, 0.2278481, 0.20338983, 0.25]	[0.25882353, 0.19004525, 0.20809249, 0.26666667, 0.19512195]	[99.0, 113.0, 94.0, 93.0, 100.0]	0.2905811623246493	RES_PAPER_CLASS_376K_train_test_GWAS_split_50_50/STD_FULL_res/P31/Elastic_Classifier_SGD/8.txt	[0.38277512, 0.31304348, 0.21212121, 0.21857923, 0.31460674]	[0.36363636, 0.30769231, 0.20192308, 0.22222222, 0.35897436]	[0.4040404, 0.31858407, 0.22340426, 0.21505376, 0.28]	[99.0, 113.0, 94.0, 93.0, 100.0]	0.30985915	0.38709677	0.26666667	0.36363636	0.4040404	0.38277512	0.23710830400000002	0.22932981199999997	0.22374997800000002	0.290889666	0.28821649800000004	0.28822515600000004	0.2278481	0.19148936	0.20809249	0.30769231	0.28	0.31304348
P31	Elastic_Classifier_SGD	5	1000	0.27655310621242485	[0.28282828, 0.27433628, 0.30851064, 0.17204301, 0.34]	[0.32183908, 0.30693069, 0.21969697, 0.16326531, 0.41975309]	[0.30107527, 0.28971963, 0.25663717, 0.16753927, 0.37569061]	[99.0, 113.0, 94.0, 93.0, 100.0]	0.280561122244489	RES_PAPER_CLASS_376K_train_test_GWAS_split_50_50/STD_FULL_res/P31/Elastic_Classifier_SGD/9.txt	[0.29864253, 0.25961538, 0.22335025, 0.24277457, 0.3718593]	[0.2704918, 0.28421053, 0.21359223, 0.2625, 0.37373737]	[0.33333333, 0.23893805, 0.23404255, 0.22580645, 0.37]	[99.0, 113.0, 94.0, 93.0, 100.0]	0.41975309	0.34	0.37569061	0.37373737	0.37	0.3718593	0.286297028	0.27554364200000003	0.27813239	0.28090638599999995	0.28042407599999997	0.27924840599999995	0.30693069	0.28282828	0.28971963	0.2704918	0.23893805	0.25961538
P31	Elastic_Classifier_SGD	5	5000	0.22645290581162325	[0.33333333, 0.15929204, 0.19148936, 0.16129032, 0.29]	[0.32038835, 0.19354839, 0.16981132, 0.14563107, 0.30851064]	[0.32673267, 0.17475728, 0.18, 0.15306122, 0.29896907]	[99.0, 113.0, 94.0, 93.0, 100.0]	0.26452905811623245	RES_PAPER_CLASS_376K_train_test_GWAS_split_50_50/STD_FULL_res/P31/Elastic_Classifier_SGD/10.txt	[0.29951691, 0.2920354, 0.21463415, 0.14371257, 0.35233161]	[0.28703704, 0.2920354, 0.1981982, 0.16216216, 0.3655914]	[0.31313131, 0.2920354, 0.23404255, 0.12903226, 0.34]	[99.0, 113.0, 94.0, 93.0, 100.0]	0.32038835	0.33333333	0.32673267	0.3655914	0.34	0.35233161	0.22757795399999997	0.22708100999999997	0.226704048	0.26100484	0.261648304	0.260446128	0.19354839	0.19148936	0.18	0.28703704	0.2920354	0.2920354
P31	Elastic_Classifier_SGD	5	10000	0.2845691382765531	[0.38383838, 0.21238938, 0.25531915, 0.2688172, 0.31]	[0.31404959, 0.24489796, 0.22857143, 0.27472527, 0.36904762]	[0.34545455, 0.22748815, 0.24120603, 0.27173913, 0.33695652]	[99.0, 113.0, 94.0, 93.0, 100.0]	0.30861723446893785	RES_PAPER_CLASS_376K_train_test_GWAS_split_50_50/STD_FULL_res/P31/Elastic_Classifier_SGD/11.txt	[0.367713, 0.2617801, 0.26315789, 0.19753086, 0.43298969]	[0.33064516, 0.32051282, 0.2238806, 0.23188406, 0.44680851]	[0.41414141, 0.22123894, 0.31914894, 0.17204301, 0.42]	[99.0, 113.0, 94.0, 93.0, 100.0]	0.36904762	0.38383838	0.34545455	0.44680851	0.42	0.43298969	0.286258374	0.286072822	0.28456887599999997	0.31074623	0.30931445999999996	0.30463430799999996	0.27472527	0.2688172	0.27173913	0.32051282	0.31914894	0.26315789
Mo98	GP_Classifier_MATERN	3	30	0.5350701402805611	[0.12637363, 0.8125, 0.72611465]	[0.65714286, 0.44982699, 0.65142857]	[0.21198157, 0.57906459, 0.68674699]	[182.0, 160.0, 157.0]	0.4148296593186373	RES_PAPER_CLASS_376K_train_test_GWAS_split_50_50/STD_FULL_res/Mo98/GP_Classifier_MATERN/0.txt	[0.49591281, 0.3659306, 0.36942675]	[0.49189189, 0.36942675, 0.36942675]	[0.5, 0.3625, 0.36942675]	[182.0, 160.0, 157.0]	0.65714286	0.8125	0.68674699	0.49189189	0.5	0.49591281	0.5861328066666667	0.5549960933333333	0.4925977166666667	0.41024846333333337	0.41064225	0.41042338666666667	0.65142857	0.72611465	0.57906459	0.36942675	0.36942675	0.36942675
Mo98	GP_Classifier_MATERN	3	100	0.625250501002004	[0.5, 0.7125, 0.68152866]	[0.67910448, 0.50892857, 0.75886525]	[0.57594937, 0.59375, 0.71812081]	[182.0, 160.0, 157.0]	0.44889779559118237	RES_PAPER_CLASS_376K_train_test_GWAS_split_50_50/STD_FULL_res/Mo98/GP_Classifier_MATERN/1.txt	[0.48901099, 0.40740741, 0.44516129]	[0.48901099, 0.40243902, 0.45098039]	[0.48901099, 0.4125, 0.43949045]	[182.0, 160.0, 157.0]	0.75886525	0.7125	0.71812081	0.48901099	0.48901099	0.48901099	0.6489661	0.6313428866666667	0.6292733933333333	0.4474768	0.44700048	0.44719322999999994	0.67910448	0.68152866	0.59375	0.45098039	0.43949045	0.44516129
Mo98	GP_Classifier_MATERN	3	500	0.5450901803607214	[0.59340659, 0.4125, 0.62420382]	[0.58378378, 0.45205479, 0.58333333]	[0.58855586, 0.43137255, 0.60307692]	[182.0, 160.0, 157.0]	0.43286573146292584	RES_PAPER_CLASS_376K_train_test_GWAS_split_50_50/STD_FULL_res/Mo98/GP_Classifier_MATERN/2.txt	[0.47619048, 0.35913313, 0.45791246]	[0.45918367, 0.35582822, 0.48571429]	[0.49450549, 0.3625, 0.43312102]	[182.0, 160.0, 157.0]	0.58378378	0.62420382	0.60307692	0.48571429	0.49450549	0.47619048	0.5397239666666667	0.5433701366666667	0.5410017766666667	0.4335753933333333	0.43004216999999995	0.43107869000000004	0.58333333	0.59340659	0.58855586	0.45918367	0.43312102	0.45791246
Mo98	GP_Classifier_MATERN	3	1000	0.5470941883767535	[0.62637363, 0.38125, 0.62420382]	[0.6, 0.43884892, 0.57647059]	[0.61290323, 0.40802676, 0.59938838]	[182.0, 160.0, 157.0]	0.46292585170340683	RES_PAPER_CLASS_376K_train_test_GWAS_split_50_50/STD_FULL_res/Mo98/GP_Classifier_MATERN/3.txt	[0.55750487, 0.26890756, 0.4534413]	[0.43202417, 0.41025641, 0.62222222]	[0.78571429, 0.2, 0.3566879]	[182.0, 160.0, 157.0]	0.6	0.62637363	0.61290323	0.62222222	0.78571429	0.55750487	0.5384398366666666	0.5439424833333333	0.5401061233333334	0.4881676	0.4474673966666667	0.42661791	0.57647059	0.62420382	0.59938838	0.43202417	0.3566879	0.4534413
Mo98	GP_Classifier_MATERN	3	5000	0.3967935871743487	[0.98901099, 0.05, 0.06369427]	[0.38054968, 0.72727273, 0.66666667]	[0.54961832, 0.09356725, 0.11627907]	[182.0, 160.0, 157.0]	0.38877755511022044	RES_PAPER_CLASS_376K_train_test_GWAS_split_50_50/STD_FULL_res/Mo98/GP_Classifier_MATERN/4.txt	[0.54407295, 0.10404624, 0.07185629]	[0.37605042, 0.69230769, 0.6]	[0.98351648, 0.05625, 0.03821656]	[182.0, 160.0, 157.0]	0.72727273	0.98901099	0.54961832	0.69230769	0.98351648	0.54407295	0.5914963599999999	0.36756842	0.25315488	0.5561193700000001	0.35932768	0.23999182666666666	0.66666667	0.06369427	0.11627907	0.6	0.05625	0.10404624
Mo98	GP_Classifier_MATERN	3	10000	0.3847695390781563	[0.98351648, 0.05, 0.03184713]	[0.37447699, 0.66666667, 0.55555556]	[0.54242424, 0.09302326, 0.06024096]	[182.0, 160.0, 157.0]	0.3847695390781563	RES_PAPER_CLASS_376K_train_test_GWAS_split_50_50/STD_FULL_res/Mo98/GP_Classifier_MATERN/5.txt	[0.54518072, 0.10526316, 0.02453988]	[0.37551867, 0.81818182, 0.33333333]	[0.99450549, 0.05625, 0.01273885]	[182.0, 160.0, 157.0]	0.66666667	0.98351648	0.54242424	0.81818182	0.99450549	0.54518072	0.5322330733333333	0.35512120333333336	0.23189615333333333	0.5090112733333333	0.35449811333333336	0.22499458666666663	0.55555556	0.05	0.09302326	0.37551867	0.05625	0.10526316
Mo98	GP_Classifier_MATERN	5	30	0.4028056112224449	[0.17647059, 0.84259259, 0.01923077, 0.10869565, 0.86021505]	[0.6, 0.34082397, 1.0, 0.29411765, 0.48192771]	[0.27272727, 0.48533333, 0.03773585, 0.15873016, 0.61776062]	[102.0, 108.0, 104.0, 92.0, 93.0]	0.3306613226452906	RES_PAPER_CLASS_376K_train_test_GWAS_split_50_50/STD_FULL_res/Mo98/GP_Classifier_MATERN/6.txt	[0.42016807, 0.31428571, 0.30392157, 0.33879781, 0.24539877]	[0.36764706, 0.32352941, 0.31, 0.34065934, 0.28571429]	[0.49019608, 0.30555556, 0.29807692, 0.33695652, 0.21505376]	[102.0, 108.0, 104.0, 92.0, 93.0]	1.0	0.86021505	0.61776062	0.36764706	0.49019608	0.42016807	0.5433738659999999	0.40144093000000003	0.31445744600000003	0.32551002	0.32916776799999997	0.324514386	0.48192771	0.17647059	0.27272727	0.32352941	0.30555556	0.31428571
Mo98	GP_Classifier_MATERN	5	100	0.42084168336673344	[0.39215686, 0.50925926, 0.26923077, 0.20652174, 0.7311828]	[0.70175439, 0.33536585, 0.28, 0.29230769, 0.60176991]	[0.50314465, 0.40441176, 0.2745098, 0.24203822, 0.66019417]	[102.0, 108.0, 104.0, 92.0, 93.0]	0.30861723446893785	RES_PAPER_CLASS_376K_train_test_GWAS_split_50_50/STD_FULL_res/Mo98/GP_Classifier_MATERN/7.txt	[0.36936937, 0.30917874, 0.26530612, 0.25414365, 0.33333333]	[0.34166667, 0.32323232, 0.2826087, 0.25842697, 0.32323232]	[0.40196078, 0.2962963, 0.25, 0.25, 0.34408602]	[102.0, 108.0, 104.0, 92.0, 93.0]	0.70175439	0.7311828	0.66019417	0.34166667	0.40196078	0.36936937	0.4422395679999999	0.421670286	0.41685972	0.305833396	0.30846862	0.30626624199999997	0.33536585	0.39215686	0.40441176	0.32323232	0.2962963	0.30917874
Mo98	GP_Classifier_MATERN	5	500	0.4188376753507014	[0.54901961, 0.41666667, 0.28846154, 0.30434783, 0.53763441]	[0.51851852, 0.41666667, 0.37974684, 0.25, 0.54347826]	[0.53333333, 0.41666667, 0.32786885, 0.2745098, 0.54054054]	[102.0, 108.0, 104.0, 92.0, 93.0]	0.3627254509018036	RES_PAPER_CLASS_376K_train_test_GWAS_split_50_50/STD_FULL_res/Mo98/GP_Classifier_MATERN/8.txt	[0.51754386, 0.35820896, 0.27956989, 0.26041667, 0.36649215]	[0.46825397, 0.38709677, 0.31707317, 0.25, 0.35714286]	[0.57843137, 0.33333333, 0.25, 0.27173913, 0.37634409]	[102.0, 108.0, 104.0, 92.0, 93.0]	0.54347826	0.54901961	0.54054054	0.46825397	0.57843137	0.51754386	0.421682058	0.41922601200000004	0.418583838	0.355913354	0.361969584	0.35644630600000005	0.41666667	0.41666667	0.41666667	0.35714286	0.33333333	0.35820896
Mo98	GP_Classifier_MATERN	5	1000	0.44288577154308617	[0.60784314, 0.42592593, 0.29807692, 0.27173913, 0.61290323]	[0.55357143, 0.41818182, 0.34831461, 0.29411765, 0.55339806]	[0.57943925, 0.42201835, 0.32124352, 0.28248588, 0.58163265]	[102.0, 108.0, 104.0, 92.0, 93.0]	0.32665330661322645	RES_PAPER_CLASS_376K_train_test_GWAS_split_50_50/STD_FULL_res/Mo98/GP_Classifier_MATERN/9.txt	[0.39686684, 0.30409357, 0.26143791, 0.21917808, 0.34482759]	[0.27046263, 0.41269841, 0.40816327, 0.2962963, 0.48076923]	[0.74509804, 0.24074074, 0.19230769, 0.17391304, 0.2688172]	[102.0, 108.0, 104.0, 92.0, 93.0]	0.55357143	0.61290323	0.58163265	0.48076923	0.74509804	0.39686684	0.433516714	0.44329767000000003	0.43736393000000007	0.373677968	0.324175342	0.30528079799999996	0.41818182	0.42592593	0.42201835	0.40816327	0.24074074	0.30409357
Mo98	GP_Classifier_MATERN	5	5000	0.25250501002004005	[0.98039216, 0.09259259, 0.05769231, 0.0326087, 0.07526882]	[0.21691974, 0.71428571, 0.75, 0.6, 0.63636364]	[0.35523979, 0.16393443, 0.10714286, 0.06185567, 0.13461538]	[102.0, 108.0, 104.0, 92.0, 93.0]	0.24248496993987975	RES_PAPER_CLASS_376K_train_test_GWAS_split_50_50/STD_FULL_res/Mo98/GP_Classifier_MATERN/10.txt	[0.35149385, 0.13445378, 0.12389381, 0.04166667, 0.07920792]	[0.21413276, 0.72727273, 0.77777778, 0.5, 0.5]	[0.98039216, 0.07407407, 0.06730769, 0.02173913, 0.04301075]	[102.0, 108.0, 104.0, 92.0, 93.0]	0.75	0.98039216	0.35523979	0.77777778	0.98039216	0.35149385	0.5835138179999999	0.247710916	0.16455762599999998	0.543836654	0.23730476000000006	0.146143206	0.63636364	0.07526882	0.13461538	0.5	0.06730769	0.12389381
Mo98	GP_Classifier_MATERN	5	10000	0.23847695390781562	[0.98039216, 0.07407407, 0.05769231, 0.01086957, 0.04301075]	[0.21321962, 0.66666667, 0.75, 0.33333333, 0.57142857]	[0.3502627, 0.13333333, 0.10714286, 0.02105263, 0.08]	[102.0, 108.0, 104.0, 92.0, 93.0]	0.23647294589178355	RES_PAPER_CLASS_376K_train_test_GWAS_split_50_50/STD_FULL_res/Mo98/GP_Classifier_MATERN/11.txt	[0.35069444, 0.13445378, 0.10810811, 0.02105263, 0.04123711]	[0.21308017, 0.72727273, 0.85714286, 0.33333333, 0.5]	[0.99019608, 0.07407407, 0.05769231, 0.01086957, 0.02150538]	[102.0, 108.0, 104.0, 92.0, 93.0]	0.75	0.98039216	0.3502627	0.85714286	0.99019608	0.35069444	0.506929638	0.23320777200000004	0.138358304	0.526165818	0.230867482	0.131109214	0.57142857	0.05769231	0.10714286	0.5	0.05769231	0.10810811
Mo98	GB_Classifier	3	30	0.5350701402805611	[0.12637363, 0.8125, 0.72611465]	[0.65714286, 0.44982699, 0.65142857]	[0.21198157, 0.57906459, 0.68674699]	[182.0, 160.0, 157.0]	0.47695390781563124	RES_PAPER_CLASS_376K_train_test_GWAS_split_50_50/STD_FULL_res/Mo98/GB_Classifier/0.txt	[0.52071006, 0.40880503, 0.49707602]	[0.56410256, 0.41139241, 0.45945946]	[0.48351648, 0.40625, 0.54140127]	[182.0, 160.0, 157.0]	0.65714286	0.8125	0.68674699	0.56410256	0.54140127	0.52071006	0.5861328066666667	0.5549960933333333	0.4925977166666667	0.4783181433333333	0.47705591666666675	0.47553037	0.65142857	0.72611465	0.57906459	0.45945946	0.48351648	0.49707602
Mo98	GB_Classifier	3	100	0.6232464929859719	[0.5, 0.68125, 0.70700637]	[0.67407407, 0.50462963, 0.75]	[0.57413249, 0.57978723, 0.72786885]	[182.0, 160.0, 157.0]	0.43687374749499	RES_PAPER_CLASS_376K_train_test_GWAS_split_50_50/STD_FULL_res/Mo98/GB_Classifier/1.txt	[0.4735376, 0.37037037, 0.46349206]	[0.48022599, 0.36585366, 0.46202532]	[0.46703297, 0.375, 0.46496815]	[182.0, 160.0, 157.0]	0.75	0.70700637	0.72786885	0.48022599	0.46703297	0.4735376	0.6429012333333334	0.62941879	0.6272628566666666	0.43603499	0.43566704	0.43580001000000007	0.67407407	0.68125	0.57978723	0.46202532	0.46496815	0.46349206
Mo98	GB_Classifier	3	500	0.6012024048096193	[0.64835165, 0.475, 0.67515924]	[0.61458333, 0.50331126, 0.67948718]	[0.63101604, 0.48874598, 0.67731629]	[182.0, 160.0, 157.0]	0.5050100200400801	RES_PAPER_CLASS_376K_train_test_GWAS_split_50_50/STD_FULL_res/Mo98/GB_Classifier/2.txt	[0.55462185, 0.39228296, 0.55757576]	[0.56571429, 0.40397351, 0.53179191]	[0.54395604, 0.38125, 0.58598726]	[182.0, 160.0, 157.0]	0.67948718	0.67515924	0.67731629	0.56571429	0.58598726	0.55757576	0.5991272566666667	0.5995036300000001	0.5990261033333334	0.5004932366666667	0.5037311	0.5014935233333333	0.61458333	0.64835165	0.63101604	0.53179191	0.54395604	0.55462185
Mo98	GB_Classifier	3	1000	0.6452905811623246	[0.6978022, 0.53125, 0.70063694]	[0.65803109, 0.56666667, 0.70512821]	[0.67733333, 0.5483871, 0.7028754]	[182.0, 160.0, 157.0]	0.4849699398797595	RES_PAPER_CLASS_376K_train_test_GWAS_split_50_50/STD_FULL_res/Mo98/GB_Classifier/3.txt	[0.54647887, 0.39482201, 0.50299401]	[0.56069364, 0.40939597, 0.47457627]	[0.53296703, 0.38125, 0.53503185]	[182.0, 160.0, 157.0]	0.70512821	0.70063694	0.7028754	0.56069364	0.53503185	0.54647887	0.6432753233333334	0.6432297133333332	0.6428652766666666	0.48155529333333336	0.48308295999999995	0.48143163000000005	0.65803109	0.6978022	0.67733333	0.47457627	0.53296703	0.50299401
Mo98	GB_Classifier	3	5000	0.591182364729459	[0.62637363, 0.46875, 0.67515924]	[0.62295082, 0.49019608, 0.65030675]	[0.62465753, 0.47923323, 0.6625]	[182.0, 160.0, 157.0]	0.5370741482965932	RES_PAPER_CLASS_376K_train_test_GWAS_split_50_50/STD_FULL_res/Mo98/GB_Classifier/4.txt	[0.58469945, 0.4200627, 0.60063898]	[0.58152174, 0.42138365, 0.6025641]	[0.58791209, 0.41875, 0.59872611]	[182.0, 160.0, 157.0]	0.65030675	0.67515924	0.6625	0.6025641	0.59872611	0.60063898	0.5878178833333334	0.59009429	0.5887969200000001	0.5351564966666666	0.5351294000000001	0.53513371	0.62295082	0.62637363	0.62465753	0.58152174	0.58791209	0.58469945
Mo98	GB_Classifier	3	10000	0.625250501002004	[0.6043956, 0.54375, 0.73248408]	[0.65868263, 0.54037267, 0.67251462]	[0.63037249, 0.54205607, 0.70121951]	[182.0, 160.0, 157.0]	0.56312625250501	RES_PAPER_CLASS_376K_train_test_GWAS_split_50_50/STD_FULL_res/Mo98/GB_Classifier/5.txt	[0.57617729, 0.45307443, 0.65243902]	[0.58100559, 0.46979866, 0.62573099]	[0.57142857, 0.4375, 0.68152866]	[182.0, 160.0, 157.0]	0.67251462	0.73248408	0.70121951	0.62573099	0.68152866	0.65243902	0.62385664	0.6268765599999999	0.6245493566666667	0.5588450799999999	0.5634857433333335	0.5605635800000001	0.65868263	0.6043956	0.63037249	0.58100559	0.57142857	0.57617729
Mo98	GB_Classifier	5	30	0.40080160320641284	[0.17647059, 0.86111111, 0.01923077, 0.08695652, 0.84946237]	[0.6, 0.33818182, 0.66666667, 0.28571429, 0.48466258]	[0.27272727, 0.48563969, 0.03738318, 0.13333333, 0.6171875]	[102.0, 108.0, 104.0, 92.0, 93.0]	0.2905811623246493	RES_PAPER_CLASS_376K_train_test_GWAS_split_50_50/STD_FULL_res/Mo98/GB_Classifier/6.txt	[0.33492823, 0.33663366, 0.21319797, 0.30541872, 0.25668449]	[0.3271028, 0.36170213, 0.22580645, 0.27927928, 0.25531915]	[0.34313725, 0.31481481, 0.20192308, 0.33695652, 0.25806452]	[102.0, 108.0, 104.0, 92.0, 93.0]	0.66666667	0.86111111	0.6171875	0.36170213	0.34313725	0.33663366	0.47504507200000007	0.398646272	0.30925419400000004	0.289841962	0.290979236	0.28937261400000003	0.48466258	0.17647059	0.27272727	0.27927928	0.31481481	0.30541872
Mo98	GB_Classifier	5	100	0.41282565130260523	[0.39215686, 0.53703704, 0.26923077, 0.14130435, 0.72043011]	[0.75471698, 0.3452381, 0.27184466, 0.22413793, 0.57264957]	[0.51612903, 0.42028986, 0.2705314, 0.17333333, 0.63809524]	[102.0, 108.0, 104.0, 92.0, 93.0]	0.3406813627254509	RES_PAPER_CLASS_376K_train_test_GWAS_split_50_50/STD_FULL_res/Mo98/GB_Classifier/7.txt	[0.51546392, 0.37209302, 0.24880383, 0.28877005, 0.27979275]	[0.54347826, 0.37383178, 0.24761905, 0.28421053, 0.27]	[0.49019608, 0.37037037, 0.25, 0.29347826, 0.29032258]	[102.0, 108.0, 104.0, 92.0, 93.0]	0.75471698	0.72043011	0.63809524	0.54347826	0.49019608	0.51546392	0.433717448	0.41203182600000005	0.403675772	0.343827924	0.338873458	0.340984714	0.3452381	0.39215686	0.42028986	0.28421053	0.29347826	0.28877005
Mo98	GB_Classifier	5	500	0.503006012024048	[0.70588235, 0.55555556, 0.24038462, 0.30434783, 0.70967742]	[0.61016949, 0.48, 0.35211268, 0.3255814, 0.66666667]	[0.65454545, 0.51502146, 0.28571429, 0.31460674, 0.6875]	[102.0, 108.0, 104.0, 92.0, 93.0]	0.3847695390781563	RES_PAPER_CLASS_376K_train_test_GWAS_split_50_50/STD_FULL_res/Mo98/GB_Classifier/8.txt	[0.5210084, 0.34782609, 0.30601093, 0.34554974, 0.36871508]	[0.45588235, 0.36363636, 0.35443038, 0.33333333, 0.38372093]	[0.60784314, 0.33333333, 0.26923077, 0.35869565, 0.35483871]	[102.0, 108.0, 104.0, 92.0, 93.0]	0.66666667	0.70967742	0.6875	0.45588235	0.60784314	0.5210084	0.4869060480000001	0.5031695559999999	0.49147758799999997	0.37820067	0.38478832	0.37782204799999997	0.48	0.55555556	0.51502146	0.36363636	0.35483871	0.34782609
Mo98	GB_Classifier	5	1000	0.49298597194388777	[0.70588235, 0.51851852, 0.33653846, 0.25, 0.64516129]	[0.64864865, 0.45528455, 0.39772727, 0.2875, 0.6185567]	[0.67605634, 0.48484848, 0.36458333, 0.26744186, 0.63157895]	[102.0, 108.0, 104.0, 92.0, 93.0]	0.4248496993987976	RES_PAPER_CLASS_376K_train_test_GWAS_split_50_50/STD_FULL_res/Mo98/GB_Classifier/9.txt	[0.51707317, 0.42990654, 0.30769231, 0.28070175, 0.57]	[0.51456311, 0.43396226, 0.30769231, 0.30379747, 0.53271028]	[0.51960784, 0.42592593, 0.30769231, 0.26086957, 0.61290323]	[102.0, 108.0, 104.0, 92.0, 93.0]	0.64864865	0.70588235	0.67605634	0.53271028	0.61290323	0.57	0.48154343400000005	0.491220124	0.48490179199999994	0.41854508599999996	0.42539977600000006	0.421074754	0.45528455	0.51851852	0.48484848	0.43396226	0.42592593	0.42990654
Mo98	GB_Classifier	5	5000	0.5070140280561122	[0.67647059, 0.53703704, 0.34615385, 0.29347826, 0.67741935]	[0.62162162, 0.51785714, 0.43902439, 0.31395349, 0.58333333]	[0.64788732, 0.52727273, 0.38709677, 0.30337079, 0.62686567]	[102.0, 108.0, 104.0, 92.0, 93.0]	0.44288577154308617	RES_PAPER_CLASS_376K_train_test_GWAS_split_50_50/STD_FULL_res/Mo98/GB_Classifier/10.txt	[0.54028436, 0.44642857, 0.36097561, 0.28395062, 0.55102041]	[0.52293578, 0.43103448, 0.36633663, 0.32857143, 0.52427184]	[0.55882353, 0.46296296, 0.35576923, 0.25, 0.58064516]	[102.0, 108.0, 104.0, 92.0, 93.0]	0.62162162	0.67741935	0.64788732	0.52427184	0.58064516	0.55102041	0.49515799400000005	0.506111818	0.49849865600000004	0.434630032	0.44164017599999994	0.436531914	0.51785714	0.53703704	0.52727273	0.43103448	0.46296296	0.44642857
Mo98	GB_Classifier	5	10000	0.5110220440881763	[0.67647059, 0.5, 0.375, 0.30434783, 0.69892473]	[0.63888889, 0.46153846, 0.41935484, 0.35897436, 0.63106796]	[0.65714286, 0.48, 0.39593909, 0.32941176, 0.66326531]	[102.0, 108.0, 104.0, 92.0, 93.0]	0.43286573146292584	RES_PAPER_CLASS_376K_train_test_GWAS_split_50_50/STD_FULL_res/Mo98/GB_Classifier/11.txt	[0.5320197, 0.50909091, 0.33816425, 0.27878788, 0.4729064]	[0.53465347, 0.5, 0.33980583, 0.31506849, 0.43636364]	[0.52941176, 0.51851852, 0.33653846, 0.25, 0.51612903]	[102.0, 108.0, 104.0, 92.0, 93.0]	0.63888889	0.69892473	0.66326531	0.53465347	0.52941176	0.5320197	0.5019649019999999	0.51094863	0.5051518039999999	0.42517828599999996	0.430119554	0.426193828	0.46153846	0.5	0.48	0.43636364	0.51612903	0.4729064
Mo98	DNN_Classifier	3	30	0.531062124248497	[0.11538462, 0.8125, 0.72611465]	[0.63636364, 0.44827586, 0.64772727]	[0.19534884, 0.57777778, 0.68468468]	[182.0, 160.0, 157.0]	0.41082164328657317	RES_PAPER_CLASS_376K_train_test_GWAS_split_50_50/STD_FULL_res/Mo98/DNN_Classifier/Dense30_3/0.txt	[0.47368421, 0.38953488, 0.35036496]	[0.45454545, 0.36413043, 0.41025641]	[0.49450549, 0.41875, 0.30573248]	[182.0, 160.0, 157.0]	0.64772727	0.8125	0.68468468	0.45454545	0.49450549	0.47368421	0.57745559	0.55133309	0.48593709999999996	0.4096440966666666	0.4063293233333334	0.40452801666666666	0.63636364	0.72611465	0.57777778	0.41025641	0.41875	0.38953488
Mo98	DNN_Classifier	3	100	0.6312625250501002	[0.50549451, 0.69375, 0.7133758]	[0.69172932, 0.51152074, 0.75167785]	[0.58412698, 0.58885942, 0.73202614]	[182.0, 160.0, 157.0]	0.45490981963927857	RES_PAPER_CLASS_376K_train_test_GWAS_split_50_50/STD_FULL_res/Mo98/DNN_Classifier/Dense100_3/0.txt	[0.53475936, 0.34364261, 0.46246246]	[0.52083333, 0.38167939, 0.4375]	[0.54945055, 0.3125, 0.49044586]	[182.0, 160.0, 157.0]	0.75167785	0.7133758	0.73202614	0.52083333	0.54945055	0.53475936	0.6516426366666667	0.6375401033333333	0.63500418	0.4466709066666667	0.4507988033333333	0.44695481000000004	0.69172932	0.69375	0.58885942	0.4375	0.49044586	0.46246246
Mo98	DNN_Classifier	3	500	0.5450901803607214	[0.47802198, 0.55625, 0.61146497]	[0.64925373, 0.43842365, 0.59259259]	[0.55063291, 0.49035813, 0.60188088]	[182.0, 160.0, 157.0]	0.43887775551102204	RES_PAPER_CLASS_376K_train_test_GWAS_split_50_50/STD_FULL_res/Mo98/DNN_Classifier/Dense500_3/0.txt	[0.48066298, 0.36805556, 0.45402299]	[0.48333333, 0.4140625, 0.41361257]	[0.47802198, 0.33125, 0.50318471]	[182.0, 160.0, 157.0]	0.64925373	0.61146497	0.60188088	0.48333333	0.50318471	0.48066298	0.5600899899999999	0.5485789833333333	0.5476239733333333	0.43700279999999997	0.43748556333333327	0.4342471766666667	0.59259259	0.55625	0.55063291	0.4140625	0.47802198	0.45402299
Mo98	DNN_Classifier	3	1000	0.5871743486973948	[0.67032967, 0.4625, 0.61783439]	[0.64550265, 0.50684932, 0.59146341]	[0.65768194, 0.48366013, 0.60436137]	[182.0, 160.0, 157.0]	0.44288577154308617	RES_PAPER_CLASS_376K_train_test_GWAS_split_50_50/STD_FULL_res/Mo98/DNN_Classifier/Dense1000_3/0.txt	[0.48533333, 0.38125, 0.45544554]	[0.47150259, 0.38125, 0.47260274]	[0.5, 0.38125, 0.43949045]	[182.0, 160.0, 157.0]	0.64550265	0.67032967	0.65768194	0.47260274	0.5	0.48533333	0.5812717933333333	0.5835546866666667	0.5819011466666667	0.4417851099999999	0.44024681666666665	0.44067629	0.59146341	0.61783439	0.60436137	0.47150259	0.43949045	0.45544554
Mo98	DNN_Classifier	3	5000	0.5070140280561122	[0.54945055, 0.56875, 0.39490446]	[0.5952381, 0.40990991, 0.56880734]	[0.57142857, 0.47643979, 0.46616541]	[182.0, 160.0, 157.0]	0.48296593186372744	RES_PAPER_CLASS_376K_train_test_GWAS_split_50_50/STD_FULL_res/Mo98/DNN_Classifier/Dense5000_3/0.txt	[0.55745721, 0.43529412, 0.42570281]	[0.50220264, 0.41111111, 0.57608696]	[0.62637363, 0.4625, 0.33757962]	[182.0, 160.0, 157.0]	0.5952381	0.56875	0.57142857	0.57608696	0.62637363	0.55745721	0.5246517833333334	0.5043683366666667	0.5046779233333334	0.4964669033333333	0.47548441666666674	0.4728180466666667	0.56880734	0.54945055	0.47643979	0.50220264	0.4625	0.43529412
Mo98	DNN_Classifier	3	10000	0.503006012024048	[0.86813187, 0.00625, 0.58598726]	[0.4566474, 0.33333333, 0.61333333]	[0.59848485, 0.01226994, 0.59934853]	[182.0, 160.0, 157.0]	0.43687374749499	RES_PAPER_CLASS_376K_train_test_GWAS_split_50_50/STD_FULL_res/Mo98/DNN_Classifier/Dense10000_3/0.txt	[0.5665529, 0.03488372, 0.40833333]	[0.41089109, 0.25, 0.59036145]	[0.91208791, 0.01875, 0.31210191]	[182.0, 160.0, 157.0]	0.61333333	0.86813187	0.59934853	0.59036145	0.91208791	0.5665529	0.46777135333333336	0.48678971000000004	0.40336777333333335	0.41708417999999997	0.4143132733333334	0.3365899833333333	0.4566474	0.58598726	0.59848485	0.41089109	0.31210191	0.40833333
Mo98	DNN_Classifier	5	30	0.3727454909819639	[0.18627451, 0.03703704, 0.71153846, 0.09782609, 0.86021505]	[0.51351351, 0.44444444, 0.28244275, 0.39130435, 0.47619048]	[0.27338129, 0.06837607, 0.40437158, 0.15652174, 0.61302682]	[102.0, 108.0, 104.0, 92.0, 93.0]	0.2905811623246493	RES_PAPER_CLASS_376K_train_test_GWAS_split_50_50/STD_FULL_res/Mo98/DNN_Classifier/Dense30_5/0.txt	[0.37104072, 0.29189189, 0.26382979, 0.18543046, 0.31067961]	[0.34453782, 0.35064935, 0.23664122, 0.23728814, 0.28318584]	[0.40196078, 0.25, 0.29807692, 0.15217391, 0.34408602]	[102.0, 108.0, 104.0, 92.0, 93.0]	0.51351351	0.86021505	0.61302682	0.35064935	0.40196078	0.37104072	0.421579106	0.37857823	0.30313549999999995	0.290460474	0.289259526	0.284574494	0.44444444	0.18627451	0.27338129	0.28318584	0.29807692	0.29189189
Mo98	DNN_Classifier	5	100	0.43687374749499	[0.40196078, 0.44444444, 0.44230769, 0.16304348, 0.7311828]	[0.74545455, 0.43636364, 0.25555556, 0.375, 0.59649123]	[0.52229299, 0.44036697, 0.32394366, 0.22727273, 0.65700483]	[102.0, 108.0, 104.0, 92.0, 93.0]	0.3066132264529058	RES_PAPER_CLASS_376K_train_test_GWAS_split_50_50/STD_FULL_res/Mo98/DNN_Classifier/Dense100_5/0.txt	[0.43062201, 0.3580786, 0.21989529, 0.23913043, 0.25945946]	[0.42056075, 0.33884298, 0.24137931, 0.23913043, 0.26086957]	[0.44117647, 0.37962963, 0.20192308, 0.23913043, 0.25806452]	[102.0, 108.0, 104.0, 92.0, 93.0]	0.74545455	0.7311828	0.65700483	0.42056075	0.44117647	0.43062201	0.48177299599999995	0.436587838	0.434176236	0.300156608	0.30398482600000004	0.301437158	0.43636364	0.44230769	0.44036697	0.26086957	0.25806452	0.25945946
Mo98	DNN_Classifier	5	500	0.44488977955911824	[0.65686275, 0.38888889, 0.31730769, 0.38043478, 0.48387097]	[0.62616822, 0.42857143, 0.31132075, 0.31531532, 0.58441558]	[0.64114833, 0.40776699, 0.31428571, 0.34482759, 0.52941176]	[102.0, 108.0, 104.0, 92.0, 93.0]	0.36072144288577157	RES_PAPER_CLASS_376K_train_test_GWAS_split_50_50/STD_FULL_res/Mo98/DNN_Classifier/Dense500_5/0.txt	[0.44019139, 0.37142857, 0.3196347, 0.29508197, 0.37288136]	[0.42990654, 0.38235294, 0.30434783, 0.2967033, 0.39285714]	[0.45098039, 0.36111111, 0.33653846, 0.29347826, 0.35483871]	[102.0, 108.0, 104.0, 92.0, 93.0]	0.62616822	0.65686275	0.64114833	0.42990654	0.45098039	0.44019139	0.45315826000000003	0.44547301599999994	0.44748807600000007	0.36123355	0.35938938600000003	0.359843598	0.42857143	0.38888889	0.40776699	0.38235294	0.35483871	0.37142857
Mo98	DNN_Classifier	5	1000	0.46292585170340683	[0.60784314, 0.51851852, 0.38461538, 0.36956522, 0.41935484]	[0.71264368, 0.54368932, 0.36697248, 0.2556391, 0.58208955]	[0.65608466, 0.53080569, 0.37558685, 0.30222222, 0.4875]	[102.0, 108.0, 104.0, 92.0, 93.0]	0.3687374749498998	RES_PAPER_CLASS_376K_train_test_GWAS_split_50_50/STD_FULL_res/Mo98/DNN_Classifier/Dense1000_5/0.txt	[0.48062016, 0.41414141, 0.24719101, 0.34196891, 0.30409357]	[0.3974359, 0.45555556, 0.2972973, 0.32673267, 0.33333333]	[0.60784314, 0.37962963, 0.21153846, 0.35869565, 0.27956989]	[102.0, 108.0, 104.0, 92.0, 93.0]	0.71264368	0.60784314	0.65608466	0.45555556	0.60784314	0.48062016	0.49220682600000004	0.45997941999999997	0.470439884	0.362070952	0.36745535399999996	0.357603012	0.54368932	0.41935484	0.4875	0.33333333	0.35869565	0.34196891
Mo98	RF_Classifier	3	30	0.531062124248497	[0.11538462, 0.8125, 0.72611465]	[0.63636364, 0.44827586, 0.64772727]	[0.19534884, 0.57777778, 0.68468468]	[182.0, 160.0, 157.0]	0.42084168336673344	RES_PAPER_CLASS_376K_train_test_GWAS_split_50_50/STD_FULL_res/Mo98/RF_Classifier/0.txt	[0.50139276, 0.35830619, 0.39156627]	[0.50847458, 0.37414966, 0.37142857]	[0.49450549, 0.34375, 0.41401274]	[182.0, 160.0, 157.0]	0.64772727	0.8125	0.68468468	0.50847458	0.49450549	0.50139276	0.57745559	0.55133309	0.48593709999999996	0.4180176033333333	0.4174227433333333	0.4170884066666667	0.63636364	0.72611465	0.57777778	0.37414966	0.41401274	0.39156627
Mo98	RF_Classifier	3	100	0.6172344689378757	[0.51098901, 0.65625, 0.70063694]	[0.62837838, 0.50970874, 0.75862069]	[0.56363636, 0.57377049, 0.72847682]	[182.0, 160.0, 157.0]	0.4849699398797595	RES_PAPER_CLASS_376K_train_test_GWAS_split_50_50/STD_FULL_res/Mo98/RF_Classifier/1.txt	[0.53561254, 0.4125, 0.50152905]	[0.55621302, 0.4125, 0.48235294]	[0.51648352, 0.4125, 0.52229299]	[182.0, 160.0, 157.0]	0.75862069	0.70063694	0.72847682	0.55621302	0.52229299	0.53561254	0.6322359366666667	0.6226253166666665	0.6219612233333334	0.48368865333333333	0.4837588366666667	0.4832138633333334	0.62837838	0.65625	0.57377049	0.48235294	0.51648352	0.50152905
Mo98	RF_Classifier	3	500	0.6152304609218436	[0.65384615, 0.5, 0.68789809]	[0.65027322, 0.49689441, 0.69677419]	[0.65205479, 0.49844237, 0.69230769]	[182.0, 160.0, 157.0]	0.47695390781563124	RES_PAPER_CLASS_376K_train_test_GWAS_split_50_50/STD_FULL_res/Mo98/RF_Classifier/2.txt	[0.53107345, 0.4200627, 0.47384615]	[0.54651163, 0.42138365, 0.45833333]	[0.51648352, 0.41875, 0.49044586]	[182.0, 160.0, 157.0]	0.69677419	0.68789809	0.69230769	0.54651163	0.51648352	0.53107345	0.6146472733333334	0.6139147466666667	0.6142682833333334	0.47540953666666663	0.47522646	0.4749941	0.65027322	0.65384615	0.65205479	0.45833333	0.49044586	0.47384615
Mo98	RF_Classifier	3	1000	0.6472945891783567	[0.67582418, 0.56875, 0.69426752]	[0.69886364, 0.54166667, 0.70322581]	[0.68715084, 0.55487805, 0.69871795]	[182.0, 160.0, 157.0]	0.48296593186372744	RES_PAPER_CLASS_376K_train_test_GWAS_split_50_50/STD_FULL_res/Mo98/RF_Classifier/3.txt	[0.54647887, 0.41139241, 0.48318043]	[0.56069364, 0.41666667, 0.46470588]	[0.53296703, 0.40625, 0.50318471]	[182.0, 160.0, 157.0]	0.70322581	0.69426752	0.69871795	0.56069364	0.53296703	0.54647887	0.6479187066666666	0.6462805666666666	0.6469156133333334	0.48068873	0.48080058	0.48035057	0.69886364	0.67582418	0.68715084	0.46470588	0.50318471	0.48318043
Mo98	RF_Classifier	3	5000	0.627254509018036	[0.58241758, 0.6, 0.70700637]	[0.65030675, 0.53932584, 0.70253165]	[0.61449275, 0.56804734, 0.7047619]	[182.0, 160.0, 157.0]	0.503006012024048	RES_PAPER_CLASS_376K_train_test_GWAS_split_50_50/STD_FULL_res/Mo98/RF_Classifier/4.txt	[0.53448276, 0.44712991, 0.52664577]	[0.56024096, 0.43274854, 0.51851852]	[0.51098901, 0.4625, 0.53503185]	[182.0, 160.0, 157.0]	0.70253165	0.70700637	0.7047619	0.56024096	0.53503185	0.53448276	0.6307214133333333	0.6298079833333333	0.6291006633333334	0.5038360066666666	0.5028402866666667	0.5027528133333333	0.65030675	0.6	0.61449275	0.51851852	0.51098901	0.52664577
Mo98	RF_Classifier	3	10000	0.6152304609218436	[0.57142857, 0.61875, 0.66242038]	[0.65408805, 0.52659574, 0.68421053]	[0.60997067, 0.56896552, 0.67313916]	[182.0, 160.0, 157.0]	0.5250501002004008	RES_PAPER_CLASS_376K_train_test_GWAS_split_50_50/STD_FULL_res/Mo98/RF_Classifier/5.txt	[0.57765668, 0.42405063, 0.56507937]	[0.57297297, 0.42948718, 0.56329114]	[0.58241758, 0.41875, 0.56687898]	[182.0, 160.0, 157.0]	0.68421053	0.66242038	0.67313916	0.57297297	0.58241758	0.57765668	0.6216314399999999	0.6175329833333333	0.6173584499999999	0.5219170966666667	0.5226821866666667	0.5222622266666667	0.65408805	0.61875	0.60997067	0.56329114	0.56687898	0.56507937
Mo98	RF_Classifier	5	30	0.39478957915831664	[0.15686275, 0.84259259, 0.00961538, 0.17391304, 0.78494624]	[0.57142857, 0.33955224, 0.33333333, 0.34782609, 0.47402597]	[0.24615385, 0.48404255, 0.01869159, 0.23188406, 0.59109312]	[102.0, 108.0, 104.0, 92.0, 93.0]	0.3466933867735471	RES_PAPER_CLASS_376K_train_test_GWAS_split_50_50/STD_FULL_res/Mo98/RF_Classifier/6.txt	[0.45132743, 0.32512315, 0.26455026, 0.30851064, 0.36458333]	[0.41129032, 0.34736842, 0.29411765, 0.30208333, 0.35353535]	[0.5, 0.30555556, 0.24038462, 0.31521739, 0.37634409]	[102.0, 108.0, 104.0, 92.0, 93.0]	0.57142857	0.84259259	0.59109312	0.41129032	0.5	0.45132743	0.41323324	0.393586	0.31437303400000005	0.341679014	0.34750033199999997	0.34281896199999995	0.34782609	0.17391304	0.24615385	0.34736842	0.31521739	0.32512315
Mo98	RF_Classifier	5	100	0.4248496993987976	[0.39215686, 0.50925926, 0.26923077, 0.19565217, 0.76344086]	[0.68965517, 0.33536585, 0.29473684, 0.29508197, 0.58677686]	[0.5, 0.40441176, 0.28140704, 0.23529412, 0.6635514]	[102.0, 108.0, 104.0, 92.0, 93.0]	0.3587174348697395	RES_PAPER_CLASS_376K_train_test_GWAS_split_50_50/STD_FULL_res/Mo98/RF_Classifier/7.txt	[0.47663551, 0.36018957, 0.28846154, 0.30167598, 0.35483871]	[0.45535714, 0.36893204, 0.28846154, 0.31034483, 0.35483871]	[0.5, 0.35185185, 0.28846154, 0.29347826, 0.35483871]	[102.0, 108.0, 104.0, 92.0, 93.0]	0.68965517	0.76344086	0.6635514	0.45535714	0.5	0.47663551	0.44032333800000006	0.425947984	0.41693286399999996	0.35558685200000006	0.35772607200000006	0.35636026200000004	0.33536585	0.39215686	0.40441176	0.35483871	0.35185185	0.35483871
Mo98	RF_Classifier	5	500	0.501002004008016	[0.69607843, 0.5462963, 0.25961538, 0.30434783, 0.69892473]	[0.71717172, 0.43382353, 0.3375, 0.38888889, 0.58035714]	[0.70646766, 0.48360656, 0.29347826, 0.34146341, 0.63414634]	[102.0, 108.0, 104.0, 92.0, 93.0]	0.3687374749498998	RES_PAPER_CLASS_376K_train_test_GWAS_split_50_50/STD_FULL_res/Mo98/RF_Classifier/8.txt	[0.52941176, 0.36111111, 0.30769231, 0.28717949, 0.35106383]	[0.52941176, 0.36111111, 0.32967033, 0.27184466, 0.34736842]	[0.52941176, 0.36111111, 0.28846154, 0.30434783, 0.35483871]	[102.0, 108.0, 104.0, 92.0, 93.0]	0.71717172	0.69892473	0.70646766	0.52941176	0.52941176	0.52941176	0.49154825600000007	0.501052534	0.4918324460000001	0.36788125600000005	0.36763418999999997	0.3672917	0.43382353	0.5462963	0.48360656	0.34736842	0.35483871	0.35106383
Mo98	RF_Classifier	5	1000	0.5210420841683366	[0.70588235, 0.53703704, 0.375, 0.25, 0.7311828]	[0.71287129, 0.47154472, 0.40206186, 0.38333333, 0.57627119]	[0.70935961, 0.5021645, 0.3880597, 0.30263158, 0.64454976]	[102.0, 108.0, 104.0, 92.0, 93.0]	0.41082164328657317	RES_PAPER_CLASS_376K_train_test_GWAS_split_50_50/STD_FULL_res/Mo98/RF_Classifier/9.txt	[0.55445545, 0.40182648, 0.34101382, 0.33526012, 0.4171123]	[0.56, 0.3963964, 0.32743363, 0.35802469, 0.41489362]	[0.54901961, 0.40740741, 0.35576923, 0.31521739, 0.41935484]	[102.0, 108.0, 104.0, 92.0, 93.0]	0.71287129	0.7311828	0.70935961	0.56	0.54901961	0.55445545	0.509216478	0.519820438	0.50935303	0.411349668	0.409353696	0.409933634	0.47154472	0.53703704	0.5021645	0.3963964	0.40740741	0.40182648
Mo98	RF_Classifier	5	5000	0.5170340681362725	[0.67647059, 0.61111111, 0.33653846, 0.22826087, 0.72043011]	[0.64485981, 0.515625, 0.37634409, 0.41176471, 0.55833333]	[0.66028708, 0.55932203, 0.35532995, 0.29370629, 0.62910798]	[102.0, 108.0, 104.0, 92.0, 93.0]	0.42084168336673344	RES_PAPER_CLASS_376K_train_test_GWAS_split_50_50/STD_FULL_res/Mo98/RF_Classifier/10.txt	[0.55445545, 0.44239631, 0.32160804, 0.33160622, 0.44919786]	[0.56, 0.44036697, 0.33684211, 0.31683168, 0.44680851]	[0.54901961, 0.44444444, 0.30769231, 0.34782609, 0.4516129]	[102.0, 108.0, 104.0, 92.0, 93.0]	0.64485981	0.72043011	0.66028708	0.56	0.54901961	0.55445545	0.501385388	0.514562228	0.49955066600000003	0.42016985399999995	0.42011907	0.41985277600000004	0.515625	0.61111111	0.55932203	0.44036697	0.44444444	0.44239631
Mo98	RF_Classifier	5	10000	0.5210420841683366	[0.64705882, 0.57407407, 0.41346154, 0.27173913, 0.68817204]	[0.62857143, 0.51666667, 0.44329897, 0.42372881, 0.54237288]	[0.63768116, 0.54385965, 0.4278607, 0.33112583, 0.60663507]	[102.0, 108.0, 104.0, 92.0, 93.0]	0.4468937875751503	RES_PAPER_CLASS_376K_train_test_GWAS_split_50_50/STD_FULL_res/Mo98/RF_Classifier/11.txt	[0.56157635, 0.48868778, 0.37113402, 0.4, 0.4]	[0.56435644, 0.47787611, 0.4, 0.37864078, 0.40217391]	[0.55882353, 0.5, 0.34615385, 0.42391304, 0.39784946]	[102.0, 108.0, 104.0, 92.0, 93.0]	0.62857143	0.68817204	0.63768116	0.56435644	0.55882353	0.56157635	0.510927752	0.51890112	0.509432482	0.444609448	0.44534797600000003	0.4442796299999999	0.51666667	0.57407407	0.54385965	0.40217391	0.42391304	0.4
Mo98	SVM_CLassifier	3	30	0.5290581162324649	[0.11538462, 0.78125, 0.75159236]	[0.65625, 0.45289855, 0.61780105]	[0.19626168, 0.5733945, 0.67816092]	[182.0, 160.0, 157.0]	0.43286573146292584	RES_PAPER_CLASS_376K_train_test_GWAS_split_50_50/STD_FULL_res/Mo98/SVM_CLassifier/0.txt	[0.47530864, 0.39285714, 0.43195266]	[0.54225352, 0.375, 0.40331492]	[0.42307692, 0.4125, 0.46496815]	[182.0, 160.0, 157.0]	0.65625	0.78125	0.67816092	0.54225352	0.46496815	0.47530864	0.5756498666666666	0.5494089933333334	0.48260569999999997	0.4401894800000001	0.43351502333333336	0.4333728133333333	0.61780105	0.75159236	0.5733945	0.40331492	0.42307692	0.43195266
Mo98	SVM_CLassifier	3	100	0.56312625250501	[0.23626374, 0.80625, 0.69426752]	[0.70491803, 0.45744681, 0.69871795]	[0.35390947, 0.58371041, 0.69648562]	[182.0, 160.0, 157.0]	0.44488977955911824	RES_PAPER_CLASS_376K_train_test_GWAS_split_50_50/STD_FULL_res/Mo98/SVM_CLassifier/1.txt	[0.44510386, 0.37908497, 0.50140845]	[0.48387097, 0.39726027, 0.44949495]	[0.41208791, 0.3625, 0.56687898]	[182.0, 160.0, 157.0]	0.70491803	0.80625	0.69648562	0.48387097	0.56687898	0.50140845	0.62036093	0.5789270866666666	0.5447018333333333	0.44354206333333335	0.44715562999999997	0.44186576	0.69871795	0.69426752	0.58371041	0.44949495	0.41208791	0.44510386
Mo98	SVM_CLassifier	3	500	0.6152304609218436	[0.61538462, 0.54375, 0.68789809]	[0.62921348, 0.49714286, 0.73972603]	[0.62222222, 0.51940299, 0.71287129]	[182.0, 160.0, 157.0]	0.48897795591182364	RES_PAPER_CLASS_376K_train_test_GWAS_split_50_50/STD_FULL_res/Mo98/SVM_CLassifier/2.txt	[0.52818991, 0.41317365, 0.52599388]	[0.57419355, 0.39655172, 0.50588235]	[0.48901099, 0.43125, 0.5477707]	[182.0, 160.0, 157.0]	0.73972603	0.68789809	0.71287129	0.57419355	0.5477707	0.52818991	0.6220274566666667	0.61567757	0.6181655	0.49220920666666673	0.4893438966666667	0.4891191466666667	0.62921348	0.61538462	0.62222222	0.50588235	0.48901099	0.52599388
Mo98	SVM_CLassifier	3	1000	0.6392785571142284	[0.67032967, 0.55625, 0.68789809]	[0.66304348, 0.53293413, 0.72972973]	[0.66666667, 0.54434251, 0.70819672]	[182.0, 160.0, 157.0]	0.5070140280561122	RES_PAPER_CLASS_376K_train_test_GWAS_split_50_50/STD_FULL_res/Mo98/SVM_CLassifier/3.txt	[0.55211268, 0.42345277, 0.53571429]	[0.56647399, 0.44217687, 0.5027933]	[0.53846154, 0.40625, 0.57324841]	[182.0, 160.0, 157.0]	0.72972973	0.68789809	0.70819672	0.56647399	0.57324841	0.55211268	0.6419024466666666	0.6381592533333333	0.6397353	0.5038147199999999	0.50598665	0.5037599133333334	0.66304348	0.67032967	0.66666667	0.5027933	0.53846154	0.53571429
Mo98	SVM_CLassifier	3	5000	0.5751503006012024	[0.6043956, 0.4875, 0.63057325]	[0.61111111, 0.46706587, 0.65131579]	[0.60773481, 0.47706422, 0.6407767]	[182.0, 160.0, 157.0]	0.5190380761523046	RES_PAPER_CLASS_376K_train_test_GWAS_split_50_50/STD_FULL_res/Mo98/SVM_CLassifier/4.txt	[0.57058824, 0.45645646, 0.52923077]	[0.61392405, 0.43930636, 0.51190476]	[0.53296703, 0.475, 0.5477707]	[182.0, 160.0, 157.0]	0.65131579	0.63057325	0.6407767	0.61392405	0.5477707	0.57058824	0.5764975899999999	0.5741562833333332	0.5751919099999999	0.5217117233333334	0.5185792433333334	0.5187584900000001	0.61111111	0.6043956	0.60773481	0.51190476	0.53296703	0.52923077
Mo98	SVM_CLassifier	3	10000	0.5591182364729459	[0.58791209, 0.46875, 0.61783439]	[0.60795455, 0.46875, 0.59509202]	[0.59776536, 0.46875, 0.60625]	[182.0, 160.0, 157.0]	0.5130260521042084	RES_PAPER_CLASS_376K_train_test_GWAS_split_50_50/STD_FULL_res/Mo98/SVM_CLassifier/5.txt	[0.55952381, 0.44837758, 0.53250774]	[0.61038961, 0.42458101, 0.51807229]	[0.51648352, 0.475, 0.5477707]	[182.0, 160.0, 157.0]	0.60795455	0.61783439	0.60625	0.61038961	0.5477707	0.55952381	0.5572655233333333	0.5581654933333334	0.5575884533333333	0.5176809699999999	0.51308474	0.51346971	0.59509202	0.58791209	0.59776536	0.51807229	0.51648352	0.53250774
Mo98	SVM_CLassifier	5	100	0.41082164328657317	[0.3627451, 0.44444444, 0.41346154, 0.15217391, 0.67741935]	[0.64912281, 0.42105263, 0.25294118, 0.31111111, 0.55752212]	[0.46540881, 0.43243243, 0.31386861, 0.20437956, 0.61165049]	[102.0, 108.0, 104.0, 92.0, 93.0]	0.3627254509018036	RES_PAPER_CLASS_376K_train_test_GWAS_split_50_50/STD_FULL_res/Mo98/SVM_CLassifier/7.txt	[0.49, 0.38461538, 0.29596413, 0.25, 0.39344262]	[0.5, 0.4, 0.27731092, 0.25, 0.4]	[0.48039216, 0.37037037, 0.31730769, 0.25, 0.38709677]	[102.0, 108.0, 104.0, 92.0, 93.0]	0.64912281	0.67741935	0.61165049	0.5	0.48039216	0.49	0.43834997	0.41004886799999996	0.40554798000000003	0.36546218399999997	0.361033398	0.362804426	0.42105263	0.41346154	0.43243243	0.4	0.37037037	0.38461538
Mo98	SVM_CLassifier	5	500	0.4789579158316633	[0.69607843, 0.48148148, 0.28846154, 0.2173913, 0.70967742]	[0.60683761, 0.45217391, 0.28037383, 0.39215686, 0.60550459]	[0.64840183, 0.46636771, 0.28436019, 0.27972028, 0.65346535]	[102.0, 108.0, 104.0, 92.0, 93.0]	0.3907815631262525	RES_PAPER_CLASS_376K_train_test_GWAS_split_50_50/STD_FULL_res/Mo98/SVM_CLassifier/8.txt	[0.56544503, 0.41148325, 0.31799163, 0.34065934, 0.32768362]	[0.60674157, 0.42574257, 0.28148148, 0.34444444, 0.3452381]	[0.52941176, 0.39814815, 0.36538462, 0.33695652, 0.31182796]	[102.0, 108.0, 104.0, 92.0, 93.0]	0.60683761	0.70967742	0.65346535	0.60674157	0.52941176	0.56544503	0.4674093600000001	0.47861803399999997	0.466463072	0.400729632	0.388345802	0.39265257400000003	0.45217391	0.48148148	0.46636771	0.3452381	0.36538462	0.34065934
Mo98	SVM_CLassifier	5	1000	0.4969939879759519	[0.68627451, 0.53703704, 0.29807692, 0.26086957, 0.69892473]	[0.61403509, 0.5, 0.32978723, 0.36363636, 0.59633028]	[0.64814815, 0.51785714, 0.31313131, 0.30379747, 0.64356436]	[102.0, 108.0, 104.0, 92.0, 93.0]	0.40080160320641284	RES_PAPER_CLASS_376K_train_test_GWAS_split_50_50/STD_FULL_res/Mo98/SVM_CLassifier/9.txt	[0.52459016, 0.44642857, 0.34710744, 0.32402235, 0.36470588]	[0.59259259, 0.43103448, 0.30434783, 0.33333333, 0.4025974]	[0.47058824, 0.46296296, 0.40384615, 0.31521739, 0.33333333]	[102.0, 108.0, 104.0, 92.0, 93.0]	0.61403509	0.69892473	0.64814815	0.59259259	0.47058824	0.52459016	0.480757792	0.49623655399999994	0.485299686	0.41278112599999994	0.3971896139999999	0.40137088	0.5	0.53703704	0.51785714	0.4025974	0.40384615	0.36470588
Mo98	SVM_CLassifier	5	5000	0.5050100200400801	[0.65686275, 0.5462963, 0.35576923, 0.33695652, 0.62365591]	[0.65686275, 0.53636364, 0.39784946, 0.34065934, 0.5631068]	[0.65686275, 0.5412844, 0.37563452, 0.33879781, 0.59183673]	[102.0, 108.0, 104.0, 92.0, 93.0]	0.40681362725450904	RES_PAPER_CLASS_376K_train_test_GWAS_split_50_50/STD_FULL_res/Mo98/SVM_CLassifier/10.txt	[0.5380117, 0.43362832, 0.32520325, 0.3715847, 0.39534884]	[0.66666667, 0.41525424, 0.28169014, 0.37362637, 0.43037975]	[0.45098039, 0.4537037, 0.38461538, 0.36956522, 0.3655914]	[102.0, 108.0, 104.0, 92.0, 93.0]	0.65686275	0.65686275	0.65686275	0.66666667	0.4537037	0.5380117	0.498968398	0.503908142	0.500883242	0.43352343400000004	0.40489121800000005	0.41275536199999996	0.53636364	0.5462963	0.5412844	0.41525424	0.38461538	0.39534884
Mo98	SVM_CLassifier	5	10000	0.45090180360721444	[0.58823529, 0.5, 0.30769231, 0.38043478, 0.47311828]	[0.63157895, 0.45762712, 0.34782609, 0.33333333, 0.49438202]	[0.60913706, 0.47787611, 0.32653061, 0.35532995, 0.48351648]	[102.0, 108.0, 104.0, 92.0, 93.0]	0.40080160320641284	RES_PAPER_CLASS_376K_train_test_GWAS_split_50_50/STD_FULL_res/Mo98/SVM_CLassifier/11.txt	[0.52272727, 0.42152466, 0.35856574, 0.32786885, 0.38787879]	[0.62162162, 0.40869565, 0.30612245, 0.32967033, 0.44444444]	[0.45098039, 0.43518519, 0.43269231, 0.32608696, 0.34408602]	[102.0, 108.0, 104.0, 92.0, 93.0]	0.63157895	0.58823529	0.60913706	0.62162162	0.45098039	0.52272727	0.4529495019999999	0.449896132	0.450478042	0.42211089799999996	0.397806174	0.403713062	0.45762712	0.47311828	0.47787611	0.40869565	0.43269231	0.38787879
Mo98	Linear_SGD_Classifier	3	30	0.1402805611222445	[0.02197802, 0.19375, 0.22292994]	[0.33333333, 0.155, 0.12195122]	[0.04123711, 0.17222222, 0.15765766]	[182.0, 160.0, 157.0]	0.3867735470941884	RES_PAPER_CLASS_376K_train_test_GWAS_split_50_50/STD_FULL_res/Mo98/Linear_SGD_Classifier/0.txt	[0.45687646, 0.32996633, 0.33823529]	[0.39676113, 0.35766423, 0.4]	[0.53846154, 0.30625, 0.29299363]	[182.0, 160.0, 157.0]	0.33333333	0.22292994	0.17222222	0.4	0.53846154	0.45687646	0.20342818333333335	0.14621932	0.12370566333333333	0.38480845333333336	0.3792350566666667	0.3750260266666667	0.155	0.19375	0.15765766	0.39676113	0.30625	0.33823529
Mo98	Linear_SGD_Classifier	3	100	0.4729458917835671	[0.63186813, 0.06875, 0.70063694]	[0.50884956, 0.26829268, 0.47413793]	[0.56372549, 0.10945274, 0.5655527]	[182.0, 160.0, 157.0]	0.3687374749498998	RES_PAPER_CLASS_376K_train_test_GWAS_split_50_50/STD_FULL_res/Mo98/Linear_SGD_Classifier/1.txt	[0.38655462, 0.35179153, 0.36526946]	[0.39428571, 0.36734694, 0.34463277]	[0.37912088, 0.3375, 0.38853503]	[182.0, 160.0, 157.0]	0.50884956	0.70063694	0.5655527	0.39428571	0.38853503	0.38655462	0.41709339	0.4670850233333333	0.41291031	0.36875514	0.36838530333333336	0.36787187000000005	0.47413793	0.63186813	0.56372549	0.36734694	0.37912088	0.36526946
Mo98	Linear_SGD_Classifier	3	500	0.5671342685370742	[0.59340659, 0.45625, 0.64968153]	[0.62068966, 0.5, 0.5698324]	[0.60674157, 0.47712418, 0.60714286]	[182.0, 160.0, 157.0]	0.44889779559118237	RES_PAPER_CLASS_376K_train_test_GWAS_split_50_50/STD_FULL_res/Mo98/Linear_SGD_Classifier/2.txt	[0.50145773, 0.36419753, 0.47734139]	[0.53416149, 0.3597561, 0.45402299]	[0.47252747, 0.36875, 0.50318471]	[182.0, 160.0, 157.0]	0.62068966	0.64968153	0.60714286	0.53416149	0.50318471	0.50145773	0.5635073533333333	0.5664460399999999	0.5636695366666666	0.44931352666666663	0.44815406	0.44766554999999997	0.5698324	0.59340659	0.60674157	0.45402299	0.47252747	0.47734139
Mo98	Linear_SGD_Classifier	3	1000	0.591182364729459	[0.62637363, 0.5, 0.6433121]	[0.61290323, 0.52980132, 0.62345679]	[0.61956522, 0.51446945, 0.63322884]	[182.0, 160.0, 157.0]	0.49298597194388777	RES_PAPER_CLASS_376K_train_test_GWAS_split_50_50/STD_FULL_res/Mo98/Linear_SGD_Classifier/3.txt	[0.56233422, 0.38436482, 0.51592357]	[0.54358974, 0.40136054, 0.51592357]	[0.58241758, 0.36875, 0.51592357]	[182.0, 160.0, 157.0]	0.62345679	0.6433121	0.63322884	0.54358974	0.58241758	0.56233422	0.5887204466666667	0.5898952433333333	0.5890878366666668	0.48695795000000003	0.4890303833333333	0.48754086999999996	0.61290323	0.62637363	0.61956522	0.51592357	0.51592357	0.51592357
Mo98	Linear_SGD_Classifier	3	5000	0.5230460921843687	[0.57692308, 0.39375, 0.59235669]	[0.56149733, 0.42857143, 0.56363636]	[0.56910569, 0.41042345, 0.57763975]	[182.0, 160.0, 157.0]	0.48296593186372744	RES_PAPER_CLASS_376K_train_test_GWAS_split_50_50/STD_FULL_res/Mo98/Linear_SGD_Classifier/4.txt	[0.52631579, 0.37966102, 0.52631579]	[0.53072626, 0.41481481, 0.48648649]	[0.52197802, 0.35, 0.57324841]	[182.0, 160.0, 157.0]	0.56363636	0.59235669	0.57763975	0.53072626	0.57324841	0.52631579	0.5179017066666667	0.5210099233333333	0.5190562966666666	0.47734251999999994	0.4817421433333333	0.4774308666666666	0.56149733	0.57692308	0.56910569	0.48648649	0.52197802	0.52631579
Mo98	Linear_SGD_Classifier	3	10000	0.5250501002004008	[0.58791209, 0.375, 0.60509554]	[0.57837838, 0.48387097, 0.5]	[0.58310627, 0.42253521, 0.54755043]	[182.0, 160.0, 157.0]	0.501002004008016	RES_PAPER_CLASS_376K_train_test_GWAS_split_50_50/STD_FULL_res/Mo98/Linear_SGD_Classifier/5.txt	[0.56603774, 0.38157895, 0.53869969]	[0.55555556, 0.40277778, 0.52409639]	[0.57692308, 0.3625, 0.55414013]	[182.0, 160.0, 157.0]	0.57837838	0.60509554	0.58310627	0.55555556	0.57692308	0.56603774	0.5207497833333333	0.52266921	0.5177306366666666	0.49414324333333326	0.49785440333333336	0.4954387933333333	0.5	0.58791209	0.54755043	0.52409639	0.55414013	0.53869969
Mo98	Linear_SGD_Classifier	5	30	0.2625250501002004	[0.25490196, 0.07407407, 0.75961538, 0.15217391, 0.04301075]	[0.18705036, 0.17391304, 0.28417266, 0.51851852, 0.44444444]	[0.21576763, 0.1038961, 0.41361257, 0.23529412, 0.07843137]	[102.0, 108.0, 104.0, 92.0, 93.0]	0.22244488977955912	RES_PAPER_CLASS_376K_train_test_GWAS_split_50_50/STD_FULL_res/Mo98/Linear_SGD_Classifier/6.txt	[0.30909091, 0.24354244, 0.16574586, 0.17964072, 0.17610063]	[0.28813559, 0.20245399, 0.19480519, 0.2, 0.21212121]	[0.33333333, 0.30555556, 0.14423077, 0.16304348, 0.15053763]	[102.0, 108.0, 104.0, 92.0, 93.0]	0.51851852	0.75961538	0.41361257	0.28813559	0.33333333	0.30909091	0.321619804	0.25675521399999995	0.20940035799999998	0.219503196	0.21934015400000004	0.214824112	0.28417266	0.15217391	0.21576763	0.20245399	0.16304348	0.17964072
Mo98	Linear_SGD_Classifier	5	100	0.39879759519038077	[0.40196078, 0.41666667, 0.04807692, 0.31521739, 0.84946237]	[0.38317757, 0.45918367, 0.26315789, 0.23966942, 0.51298701]	[0.3923445, 0.4368932, 0.08130081, 0.27230047, 0.63967611]	[102.0, 108.0, 104.0, 92.0, 93.0]	0.2845691382765531	RES_PAPER_CLASS_376K_train_test_GWAS_split_50_50/STD_FULL_res/Mo98/Linear_SGD_Classifier/7.txt	[0.34449761, 0.35514019, 0.20540541, 0.24630542, 0.25668449]	[0.3364486, 0.35849057, 0.2345679, 0.22522523, 0.25531915]	[0.35294118, 0.35185185, 0.18269231, 0.27173913, 0.25806452]	[102.0, 108.0, 104.0, 92.0, 93.0]	0.51298701	0.84946237	0.63967611	0.35849057	0.35294118	0.35514019	0.371635112	0.40627682600000004	0.364503018	0.28201029	0.28345779800000004	0.281606624	0.38317757	0.40196078	0.3923445	0.25531915	0.27173913	0.25668449
Mo98	Linear_SGD_Classifier	5	500	0.4148296593186373	[0.58823529, 0.37962963, 0.26923077, 0.38043478, 0.46236559]	[0.49586777, 0.44565217, 0.32183908, 0.28688525, 0.55844156]	[0.53811659, 0.41, 0.29319372, 0.3271028, 0.50588235]	[102.0, 108.0, 104.0, 92.0, 93.0]	0.33867735470941884	RES_PAPER_CLASS_376K_train_test_GWAS_split_50_50/STD_FULL_res/Mo98/Linear_SGD_Classifier/8.txt	[0.46153846, 0.29441624, 0.33472803, 0.27272727, 0.31460674]	[0.45283019, 0.3258427, 0.2962963, 0.28571429, 0.32941176]	[0.47058824, 0.26851852, 0.38461538, 0.26086957, 0.30107527]	[102.0, 108.0, 104.0, 92.0, 93.0]	0.55844156	0.58823529	0.53811659	0.45283019	0.47058824	0.46153846	0.42173716599999994	0.41597921200000004	0.41485909200000004	0.338019048	0.33713339600000003	0.33560334799999997	0.44565217	0.38043478	0.41	0.3258427	0.30107527	0.31460674
Mo98	Linear_SGD_Classifier	5	1000	0.4168336673346693	[0.54901961, 0.44444444, 0.29807692, 0.29347826, 0.49462366]	[0.57142857, 0.49484536, 0.37349398, 0.20930233, 0.5]	[0.56, 0.46829268, 0.3315508, 0.24434389, 0.4972973]	[102.0, 108.0, 104.0, 92.0, 93.0]	0.37675350701402804	RES_PAPER_CLASS_376K_train_test_GWAS_split_50_50/STD_FULL_res/Mo98/Linear_SGD_Classifier/9.txt	[0.44791667, 0.4245283, 0.31428571, 0.28089888, 0.40776699]	[0.47777778, 0.43269231, 0.31132075, 0.29069767, 0.37168142]	[0.42156863, 0.41666667, 0.31730769, 0.27173913, 0.4516129]	[102.0, 108.0, 104.0, 92.0, 93.0]	0.57142857	0.54901961	0.56	0.47777778	0.4516129	0.44791667	0.42981404800000006	0.41592857799999994	0.420296934	0.37683398599999995	0.375779004	0.37507931000000005	0.49484536	0.44444444	0.46829268	0.37168142	0.41666667	0.40776699
Mo98	Linear_SGD_Classifier	5	5000	0.4288577154308617	[0.64705882, 0.42592593, 0.24038462, 0.25, 0.58064516]	[0.528, 0.41441441, 0.35714286, 0.26136364, 0.51428571]	[0.5814978, 0.42009132, 0.28735632, 0.25555556, 0.54545455]	[102.0, 108.0, 104.0, 92.0, 93.0]	0.4088176352705411	RES_PAPER_CLASS_376K_train_test_GWAS_split_50_50/STD_FULL_res/Mo98/Linear_SGD_Classifier/10.txt	[0.52586207, 0.44102564, 0.30051813, 0.35233161, 0.4]	[0.46923077, 0.49425287, 0.3258427, 0.33663366, 0.40217391]	[0.59803922, 0.39814815, 0.27884615, 0.36956522, 0.39784946]	[102.0, 108.0, 104.0, 92.0, 93.0]	0.528	0.64705882	0.5814978	0.49425287	0.59803922	0.52586207	0.41504132400000004	0.42880290599999993	0.41799111	0.40562678199999996	0.40848964	0.40394749	0.41441441	0.42592593	0.42009132	0.40217391	0.39784946	0.4
Mo98	Linear_SGD_Classifier	5	10000	0.3847695390781563	[0.56862745, 0.38888889, 0.20192308, 0.27173913, 0.49462366]	[0.47154472, 0.44210526, 0.30434783, 0.25, 0.41071429]	[0.51555556, 0.4137931, 0.24277457, 0.26041667, 0.44878049]	[102.0, 108.0, 104.0, 92.0, 93.0]	0.3787575150300601	RES_PAPER_CLASS_376K_train_test_GWAS_split_50_50/STD_FULL_res/Mo98/Linear_SGD_Classifier/11.txt	[0.51351351, 0.34615385, 0.26595745, 0.37037037, 0.37696335]	[0.475, 0.36, 0.29761905, 0.36082474, 0.36734694]	[0.55882353, 0.33333333, 0.24038462, 0.38043478, 0.38709677]	[102.0, 108.0, 104.0, 92.0, 93.0]	0.47154472	0.56862745	0.51555556	0.475	0.55882353	0.51351351	0.37574242	0.385160442	0.376264078	0.37215814599999997	0.3800146059999999	0.374591706	0.41071429	0.38888889	0.4137931	0.36082474	0.38043478	0.37037037
Mo98	Lasso_Classifier_SGD	3	30	0.48296593186372744	[0.67582418, 0.08125, 0.66878981]	[0.44244604, 0.24528302, 0.625]	[0.53478261, 0.12206573, 0.64615385]	[182.0, 160.0, 157.0]	0.41082164328657317	RES_PAPER_CLASS_376K_train_test_GWAS_split_50_50/STD_FULL_res/Mo98/Lasso_Classifier_SGD/0.txt	[0.48101266, 0.3796034, 0.344]	[0.44600939, 0.34715026, 0.46236559]	[0.52197802, 0.41875, 0.27388535]	[182.0, 160.0, 157.0]	0.625	0.67582418	0.64615385	0.46236559	0.52197802	0.48101266	0.4375763533333334	0.4752879966666667	0.4343340633333333	0.4185084133333333	0.40487112333333336	0.4015386866666666	0.44244604	0.66878981	0.53478261	0.44600939	0.41875	0.3796034
Mo98	Lasso_Classifier_SGD	3	100	0.5470941883767535	[0.48901099, 0.4, 0.76433121]	[0.50282486, 0.53781513, 0.591133]	[0.49582173, 0.45878136, 0.66666667]	[182.0, 160.0, 157.0]	0.36472945891783565	RES_PAPER_CLASS_376K_train_test_GWAS_split_50_50/STD_FULL_res/Mo98/Lasso_Classifier_SGD/1.txt	[0.38781163, 0.31012658, 0.39252336]	[0.39106145, 0.31410256, 0.38414634]	[0.38461538, 0.30625, 0.40127389]	[182.0, 160.0, 157.0]	0.591133	0.76433121	0.66666667	0.39106145	0.40127389	0.39252336	0.54392433	0.5511140666666666	0.5404232533333334	0.36310344999999994	0.36404642333333337	0.36348719	0.53781513	0.48901099	0.49582173	0.38414634	0.38461538	0.38781163
Mo98	Lasso_Classifier_SGD	3	500	0.5210420841683366	[0.57142857, 0.4, 0.58598726]	[0.54736842, 0.44444444, 0.55757576]	[0.55913978, 0.42105263, 0.57142857]	[182.0, 160.0, 157.0]	0.4148296593186373	RES_PAPER_CLASS_376K_train_test_GWAS_split_50_50/STD_FULL_res/Mo98/Lasso_Classifier_SGD/2.txt	[0.44562334, 0.35220126, 0.44224422]	[0.43076923, 0.35443038, 0.45890411]	[0.46153846, 0.35, 0.42675159]	[182.0, 160.0, 157.0]	0.55757576	0.58598726	0.57142857	0.45890411	0.46153846	0.44562334	0.5164628733333333	0.5191386100000001	0.5172069933333333	0.41470124	0.41276335000000003	0.41335627333333336	0.54736842	0.57142857	0.55913978	0.43076923	0.42675159	0.44224422
Mo98	Lasso_Classifier_SGD	3	1000	0.5811623246492986	[0.62637363, 0.49375, 0.61783439]	[0.61956522, 0.50967742, 0.60625]	[0.62295082, 0.5015873, 0.61198738]	[182.0, 160.0, 157.0]	0.5070140280561122	RES_PAPER_CLASS_376K_train_test_GWAS_split_50_50/STD_FULL_res/Mo98/Lasso_Classifier_SGD/3.txt	[0.55737705, 0.42857143, 0.52469136]	[0.55434783, 0.44594595, 0.50898204]	[0.56043956, 0.4125, 0.54140127]	[182.0, 160.0, 157.0]	0.61956522	0.62637363	0.62295082	0.55434783	0.56043956	0.55737705	0.5784975466666668	0.5793193400000001	0.5788418333333333	0.50309194	0.5047802766666667	0.5035466133333334	0.60625	0.61783439	0.61198738	0.50898204	0.54140127	0.52469136
Mo98	Lasso_Classifier_SGD	3	5000	0.5531062124248497	[0.59340659, 0.4375, 0.62420382]	[0.58378378, 0.47297297, 0.59036145]	[0.58855586, 0.45454545, 0.60681115]	[182.0, 160.0, 157.0]	0.49298597194388777	RES_PAPER_CLASS_376K_train_test_GWAS_split_50_50/STD_FULL_res/Mo98/Lasso_Classifier_SGD/4.txt	[0.5374677, 0.35664336, 0.56]	[0.50731707, 0.4047619, 0.54166667]	[0.57142857, 0.31875, 0.57961783]	[182.0, 160.0, 157.0]	0.59036145	0.62420382	0.60681115	0.54166667	0.57961783	0.56	0.5490394	0.55170347	0.54997082	0.4845818800000001	0.4899321333333333	0.4847036866666667	0.58378378	0.59340659	0.58855586	0.50731707	0.57142857	0.5374677
Mo98	Lasso_Classifier_SGD	3	10000	0.5290581162324649	[0.54395604, 0.425, 0.61783439]	[0.56571429, 0.47222222, 0.53888889]	[0.55462185, 0.44736842, 0.57566766]	[182.0, 160.0, 157.0]	0.5070140280561122	RES_PAPER_CLASS_376K_train_test_GWAS_split_50_50/STD_FULL_res/Mo98/Lasso_Classifier_SGD/5.txt	[0.58701299, 0.37288136, 0.53459119]	[0.55665025, 0.40740741, 0.52795031]	[0.62087912, 0.34375, 0.54140127]	[182.0, 160.0, 157.0]	0.56571429	0.61783439	0.57566766	0.55665025	0.62087912	0.58701299	0.5256084666666666	0.5289301433333332	0.5258859766666667	0.49733599	0.50201013	0.49816184666666663	0.53888889	0.54395604	0.55462185	0.52795031	0.54140127	0.53459119
Mo98	Lasso_Classifier_SGD	5	30	0.280561122244489	[0.25490196, 0.85185185, 0.06730769, 0.02173913, 0.13978495]	[0.18705036, 0.33333333, 0.14893617, 0.18181818, 0.5]	[0.21576763, 0.47916667, 0.09271523, 0.03883495, 0.21848739]	[102.0, 108.0, 104.0, 92.0, 93.0]	0.25851703406813625	RES_PAPER_CLASS_376K_train_test_GWAS_split_50_50/STD_FULL_res/Mo98/Lasso_Classifier_SGD/6.txt	[0.23232323, 0.2972973, 0.19565217, 0.26519337, 0.29107981]	[0.23958333, 0.28947368, 0.225, 0.26966292, 0.25833333]	[0.2254902, 0.30555556, 0.17307692, 0.26086957, 0.33333333]	[102.0, 108.0, 104.0, 92.0, 93.0]	0.5	0.85185185	0.47916667	0.28947368	0.33333333	0.2972973	0.270227608	0.267117116	0.20899437400000004	0.256410652	0.259665116	0.25630917599999997	0.18705036	0.13978495	0.21576763	0.25833333	0.26086957	0.26519337
Mo98	Lasso_Classifier_SGD	5	100	0.4148296593186373	[0.39215686, 0.31481481, 0.50961538, 0.17391304, 0.68817204]	[0.625, 0.5, 0.25728155, 0.31372549, 0.58181818]	[0.48192771, 0.38636364, 0.34193548, 0.22377622, 0.63054187]	[102.0, 108.0, 104.0, 92.0, 93.0]	0.2905811623246493	RES_PAPER_CLASS_376K_train_test_GWAS_split_50_50/STD_FULL_res/Mo98/Lasso_Classifier_SGD/7.txt	[0.40540541, 0.33183857, 0.18446602, 0.20111732, 0.30952381]	[0.375, 0.32173913, 0.18627451, 0.20689655, 0.34666667]	[0.44117647, 0.34259259, 0.18269231, 0.19565217, 0.27956989]	[102.0, 108.0, 104.0, 92.0, 93.0]	0.625	0.68817204	0.63054187	0.375	0.44117647	0.40540541	0.455565044	0.41573442599999993	0.412908984	0.287315372	0.28833668599999995	0.286470226	0.5	0.39215686	0.38636364	0.32173913	0.27956989	0.30952381
Mo98	Lasso_Classifier_SGD	5	500	0.3907815631262525	[0.55882353, 0.35185185, 0.25961538, 0.40217391, 0.38709677]	[0.50892857, 0.4691358, 0.32926829, 0.24025974, 0.51428571]	[0.53271028, 0.4021164, 0.29032258, 0.30081301, 0.44171779]	[102.0, 108.0, 104.0, 92.0, 93.0]	0.35470941883767537	RES_PAPER_CLASS_376K_train_test_GWAS_split_50_50/STD_FULL_res/Mo98/Lasso_Classifier_SGD/8.txt	[0.48826291, 0.33018868, 0.30985915, 0.31578947, 0.31746032]	[0.46846847, 0.33653846, 0.30275229, 0.34177215, 0.3125]	[0.50980392, 0.32407407, 0.31730769, 0.29347826, 0.32258065]	[102.0, 108.0, 104.0, 92.0, 93.0]	0.51428571	0.55882353	0.53271028	0.46846847	0.50980392	0.48826291	0.41237562200000005	0.391912288	0.393536012	0.35240627399999996	0.35344891799999995	0.352312106	0.4691358	0.38709677	0.4021164	0.33653846	0.32258065	0.31746032
Mo98	Lasso_Classifier_SGD	5	1000	0.4028056112224449	[0.55882353, 0.39814815, 0.29807692, 0.23913043, 0.51612903]	[0.55339806, 0.44329897, 0.35632184, 0.19642857, 0.48]	[0.55609756, 0.4195122, 0.32460733, 0.21568627, 0.49740933]	[102.0, 108.0, 104.0, 92.0, 93.0]	0.3587174348697395	RES_PAPER_CLASS_376K_train_test_GWAS_split_50_50/STD_FULL_res/Mo98/Lasso_Classifier_SGD/9.txt	[0.50485437, 0.36448598, 0.24120603, 0.31351351, 0.36082474]	[0.5, 0.36792453, 0.25263158, 0.31182796, 0.34653465]	[0.50980392, 0.36111111, 0.23076923, 0.31521739, 0.37634409]	[102.0, 108.0, 104.0, 92.0, 93.0]	0.55339806	0.55882353	0.55609756	0.5	0.50980392	0.50485437	0.405889488	0.40206161199999996	0.40266253800000007	0.355783744	0.3586491479999999	0.35697692599999997	0.44329897	0.39814815	0.4195122	0.34653465	0.36111111	0.36082474
Mo98	Lasso_Classifier_SGD	5	5000	0.4228456913827655	[0.58823529, 0.44444444, 0.30769231, 0.23913043, 0.52688172]	[0.50847458, 0.5, 0.3902439, 0.24444444, 0.43362832]	[0.54545455, 0.47058824, 0.34408602, 0.24175824, 0.47572816]	[102.0, 108.0, 104.0, 92.0, 93.0]	0.39879759519038077	RES_PAPER_CLASS_376K_train_test_GWAS_split_50_50/STD_FULL_res/Mo98/Lasso_Classifier_SGD/10.txt	[0.51141553, 0.4079602, 0.27745665, 0.31578947, 0.44651163]	[0.47863248, 0.44086022, 0.34782609, 0.30612245, 0.39344262]	[0.54901961, 0.37962963, 0.23076923, 0.32608696, 0.51612903]	[102.0, 108.0, 104.0, 92.0, 93.0]	0.50847458	0.58823529	0.54545455	0.47863248	0.54901961	0.51141553	0.4153582480000001	0.421276838	0.41552304199999995	0.393376772	0.400326892	0.391826696	0.43362832	0.44444444	0.47058824	0.39344262	0.37962963	0.4079602
Mo98	Lasso_Classifier_SGD	5	10000	0.41082164328657317	[0.6372549, 0.41666667, 0.20192308, 0.31521739, 0.48387097]	[0.45138889, 0.45454545, 0.32307692, 0.30526316, 0.46875]	[0.52845528, 0.43478261, 0.24852071, 0.31016043, 0.47619048]	[102.0, 108.0, 104.0, 92.0, 93.0]	0.42084168336673344	RES_PAPER_CLASS_376K_train_test_GWAS_split_50_50/STD_FULL_res/Mo98/Lasso_Classifier_SGD/11.txt	[0.52336449, 0.43362832, 0.31137725, 0.37948718, 0.42857143]	[0.5, 0.41525424, 0.41269841, 0.3592233, 0.40776699]	[0.54901961, 0.4537037, 0.25, 0.40217391, 0.4516129]	[102.0, 108.0, 104.0, 92.0, 93.0]	0.46875	0.6372549	0.52845528	0.5	0.54901961	0.52336449	0.400604884	0.41098660200000003	0.39962190200000003	0.41898858800000005	0.42130202400000005	0.41528573399999996	0.45138889	0.41666667	0.43478261	0.41269841	0.4516129	0.42857143
Mo98	Elastic_Classifier_SGD	3	30	0.501002004008016	[0.67582418, 0.08125, 0.72611465]	[0.44404332, 0.37142857, 0.60962567]	[0.53594771, 0.13333333, 0.6627907]	[182.0, 160.0, 157.0]	0.37074148296593185	RES_PAPER_CLASS_376K_train_test_GWAS_split_50_50/STD_FULL_res/Mo98/Elastic_Classifier_SGD/0.txt	[0.39093484, 0.37299035, 0.34730539]	[0.40350877, 0.38410596, 0.32768362]	[0.37912088, 0.3625, 0.36942675]	[182.0, 160.0, 157.0]	0.60962567	0.72611465	0.6627907	0.40350877	0.37912088	0.39093484	0.47503252	0.4943962766666667	0.4440239133333333	0.37176611666666665	0.37034920999999993	0.3704101933333333	0.44404332	0.67582418	0.53594771	0.38410596	0.36942675	0.37299035
Mo98	Elastic_Classifier_SGD	3	100	0.374749498997996	[0.05494505, 0.49375, 0.62420382]	[0.43478261, 0.31726908, 0.43171806]	[0.09756098, 0.38630807, 0.51041667]	[182.0, 160.0, 157.0]	0.3667334669338677	RES_PAPER_CLASS_376K_train_test_GWAS_split_50_50/STD_FULL_res/Mo98/Elastic_Classifier_SGD/1.txt	[0.39306358, 0.33532934, 0.37106918]	[0.41463415, 0.32183908, 0.36645963]	[0.37362637, 0.35, 0.37579618]	[182.0, 160.0, 157.0]	0.43478261	0.62420382	0.51041667	0.41463415	0.37579618	0.39306358	0.3945899166666667	0.39096629	0.33142857333333337	0.36764428666666665	0.3664741833333333	0.36648736666666665	0.43171806	0.49375	0.38630807	0.36645963	0.37362637	0.37106918
Mo98	Elastic_Classifier_SGD	3	500	0.5811623246492986	[0.62087912, 0.475, 0.6433121]	[0.59162304, 0.51006711, 0.63522013]	[0.60589812, 0.49190939, 0.63924051]	[182.0, 160.0, 157.0]	0.4248496993987976	RES_PAPER_CLASS_376K_train_test_GWAS_split_50_50/STD_FULL_res/Mo98/Elastic_Classifier_SGD/2.txt	[0.4735376, 0.36075949, 0.43343653]	[0.48022599, 0.36538462, 0.42168675]	[0.46703297, 0.35625, 0.44585987]	[182.0, 160.0, 157.0]	0.63522013	0.6433121	0.63924051	0.48022599	0.46703297	0.4735376	0.5789700933333334	0.5797304066666666	0.5790160066666666	0.4224324533333334	0.42304761333333335	0.42257787333333335	0.59162304	0.62087912	0.60589812	0.42168675	0.44585987	0.43343653
Mo98	Elastic_Classifier_SGD	3	1000	0.5671342685370742	[0.62637363, 0.45625, 0.61146497]	[0.58762887, 0.49659864, 0.60759494]	[0.60638298, 0.47557003, 0.60952381]	[182.0, 160.0, 157.0]	0.4649298597194389	RES_PAPER_CLASS_376K_train_test_GWAS_split_50_50/STD_FULL_res/Mo98/Elastic_Classifier_SGD/3.txt	[0.54494382, 0.39009288, 0.45141066]	[0.55747126, 0.38650307, 0.44444444]	[0.53296703, 0.39375, 0.45859873]	[182.0, 160.0, 157.0]	0.60759494	0.62637363	0.60952381	0.55747126	0.53296703	0.54494382	0.5639408166666666	0.5646962000000001	0.5638256066666666	0.4628062566666667	0.46177192000000006	0.46214912	0.58762887	0.61146497	0.60638298	0.44444444	0.45859873	0.45141066
Mo98	Elastic_Classifier_SGD	3	5000	0.533066132264529	[0.54945055, 0.3625, 0.68789809]	[0.55248619, 0.48333333, 0.54545455]	[0.55096419, 0.41428571, 0.6084507]	[182.0, 160.0, 157.0]	0.48296593186372744	RES_PAPER_CLASS_376K_train_test_GWAS_split_50_50/STD_FULL_res/Mo98/Elastic_Classifier_SGD/4.txt	[0.55232558, 0.37662338, 0.50867052]	[0.58641975, 0.39189189, 0.46560847]	[0.52197802, 0.3625, 0.56050955]	[182.0, 160.0, 157.0]	0.55248619	0.68789809	0.6084507	0.58641975	0.56050955	0.55232558	0.5270913566666667	0.53328288	0.5245668666666666	0.48130670333333336	0.4816625233333333	0.4792064933333333	0.54545455	0.54945055	0.55096419	0.46560847	0.52197802	0.50867052
Mo98	Elastic_Classifier_SGD	3	10000	0.5050100200400801	[0.50549451, 0.43125, 0.57961783]	[0.54761905, 0.43949045, 0.52298851]	[0.52571429, 0.43533123, 0.54984894]	[182.0, 160.0, 157.0]	0.501002004008016	RES_PAPER_CLASS_376K_train_test_GWAS_split_50_50/STD_FULL_res/Mo98/Elastic_Classifier_SGD/5.txt	[0.54143646, 0.41290323, 0.5398773]	[0.54444444, 0.42666667, 0.52071006]	[0.53846154, 0.4, 0.56050955]	[182.0, 160.0, 157.0]	0.54761905	0.57961783	0.54984894	0.54444444	0.56050955	0.54143646	0.5033660033333334	0.5054541133333333	0.5036314866666667	0.49727372333333336	0.49965703	0.49807233	0.52298851	0.50549451	0.52571429	0.52071006	0.53846154	0.5398773
Mo98	Elastic_Classifier_SGD	5	100	0.35470941883767537	[0.39215686, 0.08333333, 0.43269231, 0.23913043, 0.65591398]	[0.66666667, 0.42857143, 0.24064171, 0.16296296, 0.63541667]	[0.49382716, 0.13953488, 0.30927835, 0.1938326, 0.64550265]	[102.0, 108.0, 104.0, 92.0, 93.0]	0.25851703406813625	RES_PAPER_CLASS_376K_train_test_GWAS_split_50_50/STD_FULL_res/Mo98/Elastic_Classifier_SGD/7.txt	[0.3255814, 0.27160494, 0.24, 0.18604651, 0.25]	[0.30973451, 0.24444444, 0.25, 0.2, 0.28]	[0.34313725, 0.30555556, 0.23076923, 0.17391304, 0.22580645]	[102.0, 108.0, 104.0, 92.0, 93.0]	0.66666667	0.65591398	0.64550265	0.30973451	0.34313725	0.3255814	0.426851888	0.360645382	0.35639512799999995	0.25683579	0.25583630599999996	0.25464657	0.42857143	0.39215686	0.30927835	0.25	0.23076923	0.25
Mo98	Elastic_Classifier_SGD	5	500	0.4148296593186373	[0.59803922, 0.38888889, 0.25961538, 0.36956522, 0.46236559]	[0.46564885, 0.46153846, 0.36, 0.27419355, 0.55128205]	[0.52360515, 0.42211055, 0.30167598, 0.31481481, 0.50292398]	[102.0, 108.0, 104.0, 92.0, 93.0]	0.3527054108216433	RES_PAPER_CLASS_376K_train_test_GWAS_split_50_50/STD_FULL_res/Mo98/Elastic_Classifier_SGD/8.txt	[0.4556962, 0.35416667, 0.27513228, 0.26373626, 0.38383838]	[0.4, 0.4047619, 0.30588235, 0.26666667, 0.36190476]	[0.52941176, 0.31481481, 0.25, 0.26086957, 0.40860215]	[102.0, 108.0, 104.0, 92.0, 93.0]	0.55128205	0.59803922	0.52360515	0.4047619	0.52941176	0.4556962	0.422532582	0.41569486000000005	0.41302609399999995	0.347843136	0.35273965800000007	0.346513958	0.46153846	0.38888889	0.42211055	0.36190476	0.31481481	0.35416667
Mo98	Elastic_Classifier_SGD	5	1000	0.3967935871743487	[0.57843137, 0.40740741, 0.25, 0.31521739, 0.43010753]	[0.5462963, 0.47311828, 0.35135135, 0.2248062, 0.42105263]	[0.56190476, 0.43781095, 0.29213483, 0.26244344, 0.42553191]	[102.0, 108.0, 104.0, 92.0, 93.0]	0.40080160320641284	RES_PAPER_CLASS_376K_train_test_GWAS_split_50_50/STD_FULL_res/Mo98/Elastic_Classifier_SGD/9.txt	[0.53333333, 0.37668161, 0.31, 0.34883721, 0.42487047]	[0.51851852, 0.36521739, 0.32291667, 0.375, 0.41]	[0.54901961, 0.38888889, 0.29807692, 0.32608696, 0.44086022]	[102.0, 108.0, 104.0, 92.0, 93.0]	0.5462963	0.57843137	0.56190476	0.51851852	0.54901961	0.53333333	0.403324952	0.39623273999999997	0.395965178	0.398330516	0.40058652000000006	0.39874452400000004	0.42105263	0.40740741	0.42553191	0.375	0.38888889	0.37668161
Mo98	Elastic_Classifier_SGD	5	5000	0.4248496993987976	[0.65686275, 0.39814815, 0.25961538, 0.2826087, 0.52688172]	[0.45890411, 0.45744681, 0.36486486, 0.28571429, 0.5212766]	[0.54032258, 0.42574257, 0.30337079, 0.28415301, 0.52406417]	[102.0, 108.0, 104.0, 92.0, 93.0]	0.40681362725450904	RES_PAPER_CLASS_376K_train_test_GWAS_split_50_50/STD_FULL_res/Mo98/Elastic_Classifier_SGD/10.txt	[0.50761421, 0.40358744, 0.34065934, 0.31868132, 0.44859813]	[0.52631579, 0.39130435, 0.3974359, 0.32222222, 0.39669421]	[0.49019608, 0.41666667, 0.29807692, 0.31521739, 0.51612903]	[102.0, 108.0, 104.0, 92.0, 93.0]	0.5212766	0.65686275	0.54032258	0.52631579	0.51612903	0.50761421	0.417641334	0.42482334	0.41553062399999996	0.406794494	0.407257218	0.40382808800000003	0.45744681	0.39814815	0.42574257	0.39669421	0.41666667	0.40358744
Mo98	Elastic_Classifier_SGD	5	10000	0.3867735470941884	[0.62745098, 0.35185185, 0.21153846, 0.31521739, 0.43010753]	[0.52459016, 0.38383838, 0.28205128, 0.2815534, 0.41237113]	[0.57142857, 0.36714976, 0.24175824, 0.2974359, 0.42105263]	[102.0, 108.0, 104.0, 92.0, 93.0]	0.3807615230460922	RES_PAPER_CLASS_376K_train_test_GWAS_split_50_50/STD_FULL_res/Mo98/Elastic_Classifier_SGD/11.txt	[0.49593496, 0.4, 0.23076923, 0.33160622, 0.38251366]	[0.42361111, 0.39285714, 0.34615385, 0.31683168, 0.38888889]	[0.59803922, 0.40740741, 0.17307692, 0.34782609, 0.37634409]	[102.0, 108.0, 104.0, 92.0, 93.0]	0.52459016	0.62745098	0.57142857	0.42361111	0.59803922	0.49593496	0.37688087000000003	0.38723324200000003	0.37976502	0.373668534	0.38053874599999993	0.368164814	0.38383838	0.35185185	0.36714976	0.38888889	0.37634409	0.38251366
Na23	GP_Classifier_MATERN	3	30	0.45691382765531063	[0.56069364, 0.32051282, 0.47647059]	[0.45539906, 0.32467532, 0.61363636]	[0.50259067, 0.32258065, 0.53642384]	[173.0, 156.0, 170.0]	0.3667334669338677	RES_PAPER_CLASS_376K_train_test_GWAS_split_50_50/STD_FULL_res/Na23/GP_Classifier_MATERN/0.txt	[0.31210191, 0.34939759, 0.43181818]	[0.34751773, 0.32954545, 0.41758242]	[0.28323699, 0.37179487, 0.44705882]	[173.0, 156.0, 170.0]	0.61363636	0.56069364	0.53642384	0.41758242	0.44705882	0.43181818	0.46457024666666663	0.45255901666666665	0.4538650533333333	0.36488186666666667	0.36736356000000003	0.36443922666666667	0.45539906	0.47647059	0.50259067	0.34751773	0.37179487	0.34939759
Na23	GP_Classifier_MATERN	3	100	0.43887775551102204	[0.41040462, 0.37820513, 0.52352941]	[0.43030303, 0.35119048, 0.53614458]	[0.42011834, 0.36419753, 0.5297619]	[173.0, 156.0, 170.0]	0.44488977955911824	RES_PAPER_CLASS_376K_train_test_GWAS_split_50_50/STD_FULL_res/Na23/GP_Classifier_MATERN/1.txt	[0.42611684, 0.41242938, 0.49291785]	[0.52542373, 0.36868687, 0.47540984]	[0.3583815, 0.46794872, 0.51176471]	[173.0, 156.0, 170.0]	0.53614458	0.52352941	0.5297619	0.52542373	0.51176471	0.49291785	0.4392126966666667	0.43737972	0.4380259233333333	0.45650681333333337	0.44603164333333334	0.44382135666666667	0.43030303	0.41040462	0.42011834	0.47540984	0.46794872	0.42611684
Na23	GP_Classifier_MATERN	3	500	0.40480961923847697	[0.38150289, 0.33974359, 0.48823529]	[0.39053254, 0.33125, 0.48823529]	[0.38596491, 0.33544304, 0.48823529]	[173.0, 156.0, 170.0]	0.39478957915831664	RES_PAPER_CLASS_376K_train_test_GWAS_split_50_50/STD_FULL_res/Na23/GP_Classifier_MATERN/2.txt	[0.37735849, 0.3573487, 0.45045045]	[0.4137931, 0.32460733, 0.4601227]	[0.34682081, 0.3974359, 0.44117647]	[173.0, 156.0, 170.0]	0.48823529	0.48823529	0.48823529	0.4601227	0.44117647	0.45045045	0.40333927666666664	0.40316059	0.40321441333333335	0.39950770999999996	0.39514439333333334	0.3950525466666666	0.39053254	0.38150289	0.38596491	0.4137931	0.3974359	0.37735849
Na23	GP_Classifier_MATERN	3	1000	0.44288577154308617	[0.38728324, 0.37820513, 0.55882353]	[0.44370861, 0.37106918, 0.5026455]	[0.41358025, 0.37460317, 0.52924791]	[173.0, 156.0, 170.0]	0.4308617234468938	RES_PAPER_CLASS_376K_train_test_GWAS_split_50_50/STD_FULL_res/Na23/GP_Classifier_MATERN/3.txt	[0.52025586, 0.26966292, 0.4351145]	[0.41216216, 0.32432432, 0.61956522]	[0.70520231, 0.23076923, 0.33529412]	[173.0, 156.0, 170.0]	0.5026455	0.55882353	0.52924791	0.61956522	0.70520231	0.52025586	0.4391410966666666	0.4414373	0.43914377666666665	0.4520172333333334	0.42375521999999993	0.4083444266666667	0.44370861	0.38728324	0.41358025	0.41216216	0.33529412	0.4351145
Na23	GP_Classifier_MATERN	3	5000	0.3967935871743487	[0.95375723, 0.05128205, 0.14705882]	[0.375, 0.34782609, 0.69444444]	[0.53833605, 0.08938547, 0.24271845]	[173.0, 156.0, 170.0]	0.3807615230460922	RES_PAPER_CLASS_376K_train_test_GWAS_split_50_50/STD_FULL_res/Na23/GP_Classifier_MATERN/4.txt	[0.53773585, 0.05882353, 0.14583333]	[0.36933045, 0.35714286, 0.63636364]	[0.98843931, 0.03205128, 0.08235294]	[173.0, 156.0, 170.0]	0.69444444	0.95375723	0.53833605	0.63636364	0.98843931	0.53773585	0.47242351000000005	0.38403270000000006	0.29014665666666667	0.4542789833333334	0.36761450999999995	0.24746423666666664	0.375	0.14705882	0.24271845	0.36933045	0.08235294	0.14583333
Na23	GP_Classifier_MATERN	3	10000	0.3727454909819639	[0.98843931, 0.02564103, 0.06470588]	[0.36695279, 0.28571429, 0.57894737]	[0.53521127, 0.04705882, 0.11640212]	[173.0, 156.0, 170.0]	0.3727454909819639	RES_PAPER_CLASS_376K_train_test_GWAS_split_50_50/STD_FULL_res/Na23/GP_Classifier_MATERN/5.txt	[0.53271028, 0.04761905, 0.11702128]	[0.36460554, 0.33333333, 0.61111111]	[0.98843931, 0.02564103, 0.06470588]	[173.0, 156.0, 170.0]	0.57894737	0.98843931	0.53521127	0.61111111	0.98843931	0.53271028	0.41053815	0.3595954066666667	0.23289073666666668	0.4363499933333333	0.3595954066666667	0.23245020333333333	0.36695279	0.06470588	0.11640212	0.36460554	0.06470588	0.11702128
Na23	GP_Classifier_MATERN	5	30	0.27054108216432865	[0.33653846, 0.21666667, 0.18292683, 0.20253165, 0.37719298]	[0.29411765, 0.21666667, 0.16129032, 0.19512195, 0.50588235]	[0.31390135, 0.21666667, 0.17142857, 0.19875776, 0.4321608]	[104.0, 120.0, 82.0, 79.0, 114.0]	0.2665330661322645	RES_PAPER_CLASS_376K_train_test_GWAS_split_50_50/STD_FULL_res/Na23/GP_Classifier_MATERN/6.txt	[0.30243902, 0.24186047, 0.18994413, 0.22105263, 0.36363636]	[0.30693069, 0.27368421, 0.17525773, 0.18918919, 0.4]	[0.29807692, 0.21666667, 0.20731707, 0.26582278, 0.33333333]	[104.0, 120.0, 82.0, 79.0, 114.0]	0.50588235	0.37719298	0.4321608	0.4	0.33333333	0.36363636	0.274615788	0.26317131800000004	0.26658303	0.26901236400000006	0.264243354	0.263786522	0.21666667	0.21666667	0.21666667	0.27368421	0.26582278	0.24186047
Na23	GP_Classifier_MATERN	5	100	0.25851703406813625	[0.28846154, 0.175, 0.19512195, 0.18987342, 0.4122807]	[0.31578947, 0.21875, 0.1509434, 0.13043478, 0.54022989]	[0.30150754, 0.19444444, 0.17021277, 0.15463918, 0.46766169]	[104.0, 120.0, 82.0, 79.0, 114.0]	0.27054108216432865	RES_PAPER_CLASS_376K_train_test_GWAS_split_50_50/STD_FULL_res/Na23/GP_Classifier_MATERN/7.txt	[0.24870466, 0.25225225, 0.17204301, 0.23404255, 0.43062201]	[0.26966292, 0.2745098, 0.15384615, 0.20183486, 0.47368421]	[0.23076923, 0.23333333, 0.19512195, 0.27848101, 0.39473684]	[104.0, 120.0, 82.0, 79.0, 114.0]	0.54022989	0.4122807	0.46766169	0.47368421	0.39473684	0.43062201	0.27122950799999995	0.252147522	0.25769312400000005	0.274707588	0.266488472	0.26753289599999996	0.21875	0.19512195	0.19444444	0.26966292	0.23333333	0.24870466
Na23	GP_Classifier_MATERN	5	500	0.27655310621242485	[0.34615385, 0.18333333, 0.13414634, 0.30379747, 0.39473684]	[0.31304348, 0.23655914, 0.12941176, 0.20168067, 0.51724138]	[0.32876712, 0.20657277, 0.13173653, 0.24242424, 0.44776119]	[104.0, 120.0, 82.0, 79.0, 114.0]	0.28857715430861725	RES_PAPER_CLASS_376K_train_test_GWAS_split_50_50/STD_FULL_res/Na23/GP_Classifier_MATERN/8.txt	[0.31794872, 0.28282828, 0.21004566, 0.22346369, 0.4057971]	[0.34065934, 0.35897436, 0.16788321, 0.2, 0.4516129]	[0.29807692, 0.23333333, 0.2804878, 0.25316456, 0.36842105]	[104.0, 120.0, 82.0, 79.0, 114.0]	0.51724138	0.39473684	0.44776119	0.4516129	0.36842105	0.4057971	0.279587286	0.272433566	0.27145237	0.303825962	0.286696732	0.28801668999999996	0.23655914	0.30379747	0.24242424	0.34065934	0.2804878	0.28282828
Na23	GP_Classifier_MATERN	5	1000	0.29458917835671344	[0.28846154, 0.25, 0.20731707, 0.37974684, 0.35087719]	[0.30927835, 0.31914894, 0.1954023, 0.23809524, 0.42105263]	[0.29850746, 0.28037383, 0.20118343, 0.29268293, 0.38277512]	[104.0, 120.0, 82.0, 79.0, 114.0]	0.2905811623246493	RES_PAPER_CLASS_376K_train_test_GWAS_split_50_50/STD_FULL_res/Na23/GP_Classifier_MATERN/9.txt	[0.37465565, 0.22222222, 0.11842105, 0.21621622, 0.39306358]	[0.26254826, 0.42857143, 0.12857143, 0.23188406, 0.57627119]	[0.65384615, 0.15, 0.1097561, 0.20253165, 0.29824561]	[104.0, 120.0, 82.0, 79.0, 114.0]	0.42105263	0.37974684	0.38277512	0.57627119	0.65384615	0.39306358	0.29659549199999996	0.29528052800000004	0.291104554	0.32556927399999996	0.282875902	0.264915744	0.30927835	0.28846154	0.29268293	0.26254826	0.20253165	0.22222222
Na23	GP_Classifier_MATERN	5	5000	0.2565130260521042	[0.97115385, 0.03333333, 0.03658537, 0.07594937, 0.12280702]	[0.23218391, 0.5, 0.17647059, 0.28571429, 0.77777778]	[0.37476809, 0.0625, 0.06060606, 0.12, 0.21212121]	[104.0, 120.0, 82.0, 79.0, 114.0]	0.24048096192384769	RES_PAPER_CLASS_376K_train_test_GWAS_split_50_50/STD_FULL_res/Na23/GP_Classifier_MATERN/10.txt	[0.36814159, 0.01626016, 0.04301075, 0.08602151, 0.14516129]	[0.22559653, 0.33333333, 0.18181818, 0.28571429, 0.9]	[1.0, 0.00833333, 0.02439024, 0.05063291, 0.07894737]	[104.0, 120.0, 82.0, 79.0, 114.0]	0.77777778	0.97115385	0.37476809	0.9	1.0	0.36814159	0.39442931400000003	0.247965788	0.16599907200000003	0.385292466	0.23246077	0.13171906	0.28571429	0.07594937	0.12	0.28571429	0.05063291	0.08602151
Na23	GP_Classifier_MATERN	5	10000	0.23647294589178355	[1.0, 0.00833333, 0.02439024, 0.06329114, 0.05263158]	[0.22413793, 0.33333333, 0.25, 0.3125, 0.75]	[0.36619718, 0.01626016, 0.04444444, 0.10526316, 0.09836066]	[104.0, 120.0, 82.0, 79.0, 114.0]	0.23647294589178355	RES_PAPER_CLASS_376K_train_test_GWAS_split_50_50/STD_FULL_res/Na23/GP_Classifier_MATERN/11.txt	[0.36300175, 0.01639344, 0.04444444, 0.06593407, 0.13114754]	[0.2217484, 0.5, 0.25, 0.25, 1.0]	[1.0, 0.00833333, 0.02439024, 0.03797468, 0.07017544]	[104.0, 120.0, 82.0, 79.0, 114.0]	0.75	1.0	0.36619718	1.0	1.0	0.36300175	0.373994252	0.22972925799999996	0.12610512000000001	0.44434968	0.22817473800000002	0.12418424800000001	0.3125	0.05263158	0.09836066	0.25	0.03797468	0.06593407
Na23	GB_Classifier	3	30	0.48697394789579157	[0.55491329, 0.31410256, 0.57647059]	[0.49740933, 0.32885906, 0.62420382]	[0.52459016, 0.32131148, 0.59938838]	[173.0, 156.0, 170.0]	0.3907815631262525	RES_PAPER_CLASS_376K_train_test_GWAS_split_50_50/STD_FULL_res/Na23/GB_Classifier/0.txt	[0.3597561, 0.35714286, 0.44751381]	[0.38064516, 0.36184211, 0.421875]	[0.34104046, 0.3525641, 0.47647059]	[173.0, 156.0, 170.0]	0.62420382	0.57647059	0.59938838	0.421875	0.47647059	0.44751381	0.4834907366666667	0.48182881333333333	0.48176334000000004	0.3881207566666667	0.39002505000000004	0.38813759	0.49740933	0.55491329	0.52459016	0.38064516	0.3525641	0.3597561
Na23	GB_Classifier	3	100	0.44889779559118237	[0.43930636, 0.33333333, 0.56470588]	[0.43181818, 0.32704403, 0.58536585]	[0.43553009, 0.33015873, 0.5748503]	[173.0, 156.0, 170.0]	0.39478957915831664	RES_PAPER_CLASS_376K_train_test_GWAS_split_50_50/STD_FULL_res/Na23/GB_Classifier/1.txt	[0.3659306, 0.32515337, 0.48450704]	[0.40277778, 0.31176471, 0.46486486]	[0.33526012, 0.33974359, 0.50588235]	[173.0, 156.0, 170.0]	0.58536585	0.56470588	0.5748503	0.46486486	0.50588235	0.48450704	0.44807601999999996	0.4457818566666667	0.4468463733333334	0.3931357833333333	0.39362868666666667	0.39186367	0.43181818	0.43930636	0.43553009	0.40277778	0.33974359	0.3659306
Na23	GB_Classifier	3	500	0.44288577154308617	[0.39306358, 0.37820513, 0.55294118]	[0.47222222, 0.32960894, 0.53409091]	[0.42902208, 0.35223881, 0.5433526]	[173.0, 156.0, 170.0]	0.3727454909819639	RES_PAPER_CLASS_376K_train_test_GWAS_split_50_50/STD_FULL_res/Na23/GB_Classifier/2.txt	[0.34177215, 0.32748538, 0.44705882]	[0.37762238, 0.30107527, 0.44705882]	[0.31213873, 0.35897436, 0.44705882]	[173.0, 156.0, 170.0]	0.53409091	0.55294118	0.5433526	0.44705882	0.44705882	0.44705882	0.4453073566666667	0.4414032966666667	0.44153782999999996	0.37525215666666667	0.37272397	0.37210545	0.47222222	0.39306358	0.42902208	0.37762238	0.35897436	0.34177215
Na23	GB_Classifier	3	1000	0.45490981963927857	[0.44508671, 0.37820513, 0.53529412]	[0.49358974, 0.35329341, 0.51704545]	[0.46808511, 0.36532508, 0.52601156]	[173.0, 156.0, 170.0]	0.3907815631262525	RES_PAPER_CLASS_376K_train_test_GWAS_split_50_50/STD_FULL_res/Na23/GB_Classifier/3.txt	[0.37356322, 0.30959752, 0.48929664]	[0.37142857, 0.2994012, 0.50955414]	[0.37572254, 0.32051282, 0.47058824]	[173.0, 156.0, 170.0]	0.51704545	0.53529412	0.52601156	0.50955414	0.47058824	0.48929664	0.45464286666666665	0.4528619866666667	0.45314058333333335	0.39346130333333335	0.38894119999999993	0.3908191266666667	0.49358974	0.44508671	0.46808511	0.37142857	0.37572254	0.37356322
Na23	GB_Classifier	3	5000	0.41082164328657317	[0.3583815, 0.35897436, 0.51176471]	[0.41333333, 0.31818182, 0.50289017]	[0.38390093, 0.3373494, 0.50728863]	[173.0, 156.0, 170.0]	0.4228456913827655	RES_PAPER_CLASS_376K_train_test_GWAS_split_50_50/STD_FULL_res/Na23/GB_Classifier/4.txt	[0.43731778, 0.30914826, 0.5147929]	[0.44117647, 0.30434783, 0.51785714]	[0.43352601, 0.31410256, 0.51176471]	[173.0, 156.0, 170.0]	0.50289017	0.51176471	0.50728863	0.51785714	0.51176471	0.5147929	0.41146844	0.4097068566666667	0.40951298666666663	0.4211271466666667	0.41979776	0.4204196466666667	0.41333333	0.35897436	0.38390093	0.44117647	0.43352601	0.43731778
Na23	GB_Classifier	3	10000	0.4088176352705411	[0.36416185, 0.35897436, 0.5]	[0.40645161, 0.31460674, 0.51204819]	[0.38414634, 0.33532934, 0.50595238]	[173.0, 156.0, 170.0]	0.4188376753507014	RES_PAPER_CLASS_376K_train_test_GWAS_split_50_50/STD_FULL_res/Na23/GB_Classifier/5.txt	[0.4137931, 0.33027523, 0.51393189]	[0.41142857, 0.31578947, 0.54248366]	[0.41618497, 0.34615385, 0.48823529]	[173.0, 156.0, 170.0]	0.51204819	0.5	0.50595238	0.54248366	0.48823529	0.51393189	0.4110355133333334	0.40771207000000004	0.40847602	0.42323390000000005	0.4168580366666667	0.4193334066666667	0.40645161	0.36416185	0.38414634	0.41142857	0.41618497	0.4137931
Na23	GB_Classifier	5	30	0.32665330661322645	[0.41346154, 0.23333333, 0.23170732, 0.17721519, 0.51754386]	[0.32575758, 0.33333333, 0.20212766, 0.15730337, 0.59]	[0.36440678, 0.2745098, 0.21590909, 0.16666667, 0.55140187]	[104.0, 120.0, 82.0, 79.0, 114.0]	0.25851703406813625	RES_PAPER_CLASS_376K_train_test_GWAS_split_50_50/STD_FULL_res/Na23/GB_Classifier/6.txt	[0.29951691, 0.27433628, 0.12865497, 0.17877095, 0.37209302]	[0.30097087, 0.29245283, 0.12359551, 0.16, 0.3960396]	[0.29807692, 0.25833333, 0.13414634, 0.20253165, 0.35087719]	[104.0, 120.0, 82.0, 79.0, 114.0]	0.59	0.51754386	0.55140187	0.3960396	0.35087719	0.37209302	0.32170438799999995	0.314652248	0.31457884199999997	0.254611762	0.24879308600000005	0.250674426	0.32575758	0.23333333	0.2745098	0.29245283	0.25833333	0.27433628
Na23	GB_Classifier	5	100	0.2865731462925852	[0.32692308, 0.225, 0.17073171, 0.17721519, 0.47368421]	[0.35051546, 0.25233645, 0.14, 0.13461538, 0.59340659]	[0.33830846, 0.23788546, 0.15384615, 0.15300546, 0.52682927]	[104.0, 120.0, 82.0, 79.0, 114.0]	0.2605210420841683	RES_PAPER_CLASS_376K_train_test_GWAS_split_50_50/STD_FULL_res/Na23/GB_Classifier/7.txt	[0.25, 0.24215247, 0.11627907, 0.26035503, 0.39823009]	[0.25, 0.26213592, 0.11111111, 0.24444444, 0.40178571]	[0.25, 0.225, 0.12195122, 0.27848101, 0.39473684]	[104.0, 120.0, 82.0, 79.0, 114.0]	0.59340659	0.47368421	0.52682927	0.40178571	0.39473684	0.39823009	0.294174776	0.27471083799999996	0.28197496	0.253895436	0.25403381399999997	0.253403332	0.25233645	0.225	0.23788546	0.25	0.25	0.25
Na23	GB_Classifier	5	500	0.29458917835671344	[0.38461538, 0.23333333, 0.13414634, 0.2278481, 0.43859649]	[0.38095238, 0.31111111, 0.11111111, 0.17307692, 0.4950495]	[0.38277512, 0.26666667, 0.12154696, 0.19672131, 0.46511628]	[104.0, 120.0, 82.0, 79.0, 114.0]	0.28256513026052105	RES_PAPER_CLASS_376K_train_test_GWAS_split_50_50/STD_FULL_res/Na23/GB_Classifier/8.txt	[0.25714286, 0.25714286, 0.20689655, 0.22826087, 0.43636364]	[0.25471698, 0.3, 0.19565217, 0.2, 0.45283019]	[0.25961538, 0.225, 0.2195122, 0.26582278, 0.42105263]	[104.0, 120.0, 82.0, 79.0, 114.0]	0.4950495	0.43859649	0.46511628	0.45283019	0.42105263	0.43636364	0.29426020399999997	0.283707928	0.28656526800000004	0.280639868	0.27820059799999997	0.27716135599999997	0.31111111	0.23333333	0.26666667	0.25471698	0.25961538	0.25714286
Na23	GB_Classifier	5	1000	0.2925851703406814	[0.24038462, 0.24166667, 0.23170732, 0.27848101, 0.44736842]	[0.30864198, 0.29, 0.17757009, 0.1981982, 0.51]	[0.27027027, 0.26363636, 0.2010582, 0.23157895, 0.47663551]	[104.0, 120.0, 82.0, 79.0, 114.0]	0.27655310621242485	RES_PAPER_CLASS_376K_train_test_GWAS_split_50_50/STD_FULL_res/Na23/GB_Classifier/9.txt	[0.2970297, 0.22660099, 0.14893617, 0.18478261, 0.48868778]	[0.30612245, 0.27710843, 0.13207547, 0.16190476, 0.5046729]	[0.28846154, 0.19166667, 0.17073171, 0.21518987, 0.47368421]	[104.0, 120.0, 82.0, 79.0, 114.0]	0.51	0.44736842	0.47663551	0.5046729	0.47368421	0.48868778	0.296882054	0.287921608	0.28863585799999997	0.276376802	0.2679468	0.26920745	0.29	0.24166667	0.26363636	0.27710843	0.21518987	0.22660099
Na23	GB_Classifier	5	5000	0.2845691382765531	[0.32692308, 0.24166667, 0.17073171, 0.20253165, 0.42982456]	[0.32692308, 0.33333333, 0.11764706, 0.16666667, 0.52688172]	[0.32692308, 0.28019324, 0.13930348, 0.18285714, 0.47342995]	[104.0, 120.0, 82.0, 79.0, 114.0]	0.27655310621242485	RES_PAPER_CLASS_376K_train_test_GWAS_split_50_50/STD_FULL_res/Na23/GB_Classifier/10.txt	[0.24154589, 0.30909091, 0.16753927, 0.18181818, 0.44651163]	[0.24271845, 0.34, 0.14678899, 0.1744186, 0.47524752]	[0.24038462, 0.28333333, 0.19512195, 0.18987342, 0.42105263]	[104.0, 120.0, 82.0, 79.0, 114.0]	0.52688172	0.42982456	0.47342995	0.47524752	0.42105263	0.44651163	0.29429037199999997	0.274335534	0.280541378	0.275834712	0.26595318999999995	0.26930117600000003	0.32692308	0.24166667	0.28019324	0.24271845	0.24038462	0.24154589
Na23	GB_Classifier	5	10000	0.250501002004008	[0.30769231, 0.15833333, 0.15853659, 0.18987342, 0.40350877]	[0.31372549, 0.27941176, 0.10743802, 0.13157895, 0.4893617]	[0.31067961, 0.20212766, 0.12807882, 0.15544041, 0.44230769]	[104.0, 120.0, 82.0, 79.0, 114.0]	0.2745490981963928	RES_PAPER_CLASS_376K_train_test_GWAS_split_50_50/STD_FULL_res/Na23/GB_Classifier/11.txt	[0.28436019, 0.25, 0.15306122, 0.21301775, 0.44859813]	[0.28037383, 0.29545455, 0.13157895, 0.2, 0.48]	[0.28846154, 0.21666667, 0.18292683, 0.2278481, 0.42105263]	[104.0, 120.0, 82.0, 79.0, 114.0]	0.4893617	0.40350877	0.44230769	0.48	0.42105263	0.44859813	0.26430318399999997	0.243588884	0.247726838	0.27748146599999995	0.267391154	0.269807458	0.27941176	0.18987342	0.20212766	0.28037383	0.2278481	0.25
Na23	DNN_Classifier	3	30	0.4749498997995992	[0.59537572, 0.24358974, 0.56470588]	[0.45175439, 0.296875, 0.67132867]	[0.51371571, 0.26760563, 0.61341853]	[173.0, 156.0, 170.0]	0.3687374749498998	RES_PAPER_CLASS_376K_train_test_GWAS_split_50_50/STD_FULL_res/Na23/DNN_Classifier/Dense30_3/0.txt	[0.29078014, 0.36945813, 0.43870968]	[0.37614679, 0.3, 0.48571429]	[0.23699422, 0.48076923, 0.4]	[173.0, 156.0, 170.0]	0.67132867	0.59537572	0.61341853	0.48571429	0.48076923	0.43870968	0.4733193533333333	0.4678904466666667	0.46491329	0.38728702666666665	0.3725878166666667	0.3663159833333333	0.45175439	0.56470588	0.51371571	0.37614679	0.4	0.36945813
Na23	DNN_Classifier	3	100	0.4729458917835671	[0.44508671, 0.38461538, 0.58235294]	[0.44767442, 0.35087719, 0.63461538]	[0.44637681, 0.36697248, 0.60736196]	[173.0, 156.0, 170.0]	0.39879759519038077	RES_PAPER_CLASS_376K_train_test_GWAS_split_50_50/STD_FULL_res/Na23/DNN_Classifier/Dense100_3/0.txt	[0.35736677, 0.36827195, 0.47239264]	[0.39041096, 0.32994924, 0.49358974]	[0.32947977, 0.41666667, 0.45294118]	[173.0, 156.0, 170.0]	0.63461538	0.58235294	0.60736196	0.49358974	0.45294118	0.47239264	0.47772233000000003	0.47068501	0.4735704166666667	0.40464998	0.39969587333333334	0.3993437866666667	0.44767442	0.44508671	0.44637681	0.39041096	0.41666667	0.36827195
Na23	DNN_Classifier	3	500	0.41282565130260523	[0.38728324, 0.32051282, 0.52352941]	[0.46206897, 0.30120482, 0.47340426]	[0.42138365, 0.31055901, 0.4972067]	[173.0, 156.0, 170.0]	0.3667334669338677	RES_PAPER_CLASS_376K_train_test_GWAS_split_50_50/STD_FULL_res/Na23/DNN_Classifier/Dense500_3/0.txt	[0.33432836, 0.31547619, 0.45259939]	[0.34567901, 0.29444444, 0.47133758]	[0.32369942, 0.33974359, 0.43529412]	[173.0, 156.0, 170.0]	0.47340426	0.52352941	0.4972067	0.47133758	0.43529412	0.45259939	0.4122260166666667	0.4104418233333333	0.40971645333333334	0.37048700999999995	0.36624571	0.36746798	0.46206897	0.38728324	0.42138365	0.34567901	0.33974359	0.33432836
Na23	DNN_Classifier	3	1000	0.4709418837675351	[0.51445087, 0.38461538, 0.50588235]	[0.53939394, 0.36585366, 0.50588235]	[0.52662722, 0.375, 0.50588235]	[173.0, 156.0, 170.0]	0.40681362725450904	RES_PAPER_CLASS_376K_train_test_GWAS_split_50_50/STD_FULL_res/Na23/DNN_Classifier/Dense1000_3/0.txt	[0.37647059, 0.32236842, 0.50847458]	[0.38323353, 0.33108108, 0.48913043]	[0.3699422, 0.31410256, 0.52941176]	[173.0, 156.0, 170.0]	0.53939394	0.51445087	0.52662722	0.48913043	0.52941176	0.50847458	0.47037665	0.4683162	0.46916985666666666	0.4011483466666667	0.4044855066666666	0.40243786333333337	0.50588235	0.50588235	0.50588235	0.38323353	0.3699422	0.37647059
Na23	DNN_Classifier	5	30	0.3106212424849699	[0.50961538, 0.125, 0.15853659, 0.20253165, 0.50877193]	[0.31360947, 0.29411765, 0.14772727, 0.17204301, 0.59183673]	[0.38827839, 0.1754386, 0.15294118, 0.18604651, 0.54716981]	[104.0, 120.0, 82.0, 79.0, 114.0]	0.23847695390781562	RES_PAPER_CLASS_376K_train_test_GWAS_split_50_50/STD_FULL_res/Na23/DNN_Classifier/Dense30_5/0.txt	[0.27819549, 0.23783784, 0.19895288, 0.11538462, 0.32]	[0.22839506, 0.33846154, 0.17431193, 0.11688312, 0.37209302]	[0.35576923, 0.18333333, 0.23170732, 0.11392405, 0.28070175]	[104.0, 120.0, 82.0, 79.0, 114.0]	0.59183673	0.50961538	0.54716981	0.37209302	0.35576923	0.32	0.30386682600000003	0.30089110999999996	0.289974898	0.246028934	0.23308713600000003	0.230074166	0.29411765	0.20253165	0.18604651	0.22839506	0.23170732	0.23783784
Na23	DNN_Classifier	5	100	0.2745490981963928	[0.16346154, 0.2, 0.2804878, 0.2278481, 0.48245614]	[0.25757576, 0.21818182, 0.16546763, 0.1682243, 0.71428571]	[0.2, 0.20869565, 0.2081448, 0.19354839, 0.57591623]	[104.0, 120.0, 82.0, 79.0, 114.0]	0.2685370741482966	RES_PAPER_CLASS_376K_train_test_GWAS_split_50_50/STD_FULL_res/Na23/DNN_Classifier/Dense100_5/0.txt	[0.29107981, 0.2364532, 0.17948718, 0.22421525, 0.39408867]	[0.28440367, 0.28915663, 0.18918919, 0.17361111, 0.4494382]	[0.29807692, 0.2, 0.17073171, 0.3164557, 0.35087719]	[104.0, 120.0, 82.0, 79.0, 114.0]	0.71428571	0.48245614	0.57591623	0.4494382	0.35087719	0.39408867	0.30474704399999997	0.270850716	0.27726101400000003	0.27715976	0.26722830399999997	0.265064822	0.21818182	0.2278481	0.2081448	0.28440367	0.29807692	0.2364532
Na23	DNN_Classifier	5	500	0.2545090180360721	[0.20192308, 0.175, 0.14634146, 0.36708861, 0.38596491]	[0.35, 0.26582278, 0.13793103, 0.15675676, 0.5]	[0.25609756, 0.21105528, 0.14201183, 0.21969697, 0.43564356]	[104.0, 120.0, 82.0, 79.0, 114.0]	0.24448897795591182	RES_PAPER_CLASS_376K_train_test_GWAS_split_50_50/STD_FULL_res/Na23/DNN_Classifier/Dense500_5/0.txt	[0.29347826, 0.19895288, 0.14285714, 0.21848739, 0.36453202]	[0.3375, 0.26760563, 0.13, 0.16352201, 0.41573034]	[0.25961538, 0.15833333, 0.15853659, 0.32911392, 0.3245614]	[104.0, 120.0, 82.0, 79.0, 114.0]	0.5	0.38596491	0.43564356	0.41573034	0.32911392	0.36453202	0.282102114	0.255263612	0.25290103999999997	0.262871596	0.246032124	0.24366153799999996	0.26582278	0.20192308	0.21969697	0.26760563	0.25961538	0.21848739
Na23	DNN_Classifier	5	1000	0.2785571142284569	[0.28846154, 0.25833333, 0.2195122, 0.25316456, 0.35087719]	[0.30612245, 0.30693069, 0.15254237, 0.19230769, 0.51282051]	[0.2970297, 0.28054299, 0.18, 0.21857923, 0.41666667]	[104.0, 120.0, 82.0, 79.0, 114.0]	0.28256513026052105	RES_PAPER_CLASS_376K_train_test_GWAS_split_50_50/STD_FULL_res/Na23/DNN_Classifier/Dense1000_5/0.txt	[0.29787234, 0.32407407, 0.17204301, 0.20338983, 0.40217391]	[0.26717557, 0.36458333, 0.15384615, 0.18367347, 0.52857143]	[0.33653846, 0.29166667, 0.19512195, 0.2278481, 0.3245614]	[104.0, 120.0, 82.0, 79.0, 114.0]	0.51282051	0.35087719	0.41666667	0.52857143	0.33653846	0.40217391	0.294144742	0.274069764	0.278563718	0.29956999	0.275147316	0.279910632	0.30612245	0.25833333	0.28054299	0.26717557	0.29166667	0.29787234
Na23	DNN_Classifier	5	5000	0.312625250501002	[0.02884615, 0.78333333, 0.01219512, 0.08860759, 0.44736842]	[0.2, 0.27089337, 0.5, 0.18421053, 0.5257732]	[0.05042017, 0.40256959, 0.02380952, 0.11965812, 0.48341232]	[104.0, 120.0, 82.0, 79.0, 114.0]	0.20641282565130262	RES_PAPER_CLASS_376K_train_test_GWAS_split_50_50/STD_FULL_res/Na23/DNN_Classifier/Dense5000_5/0.txt	[0.0, 0.26160338, 0.02298851, 0.25986079, 0.21582734]	[0.0, 0.26495726, 0.2, 0.15909091, 0.6]	[0.0, 0.25833333, 0.01219512, 0.70886076, 0.13157895]	[104.0, 120.0, 82.0, 79.0, 114.0]	0.5257732	0.78333333	0.48341232	0.6	0.70886076	0.26160338	0.33617542	0.272070122	0.215973944	0.24480963400000003	0.22219363200000003	0.15205600400000002	0.27089337	0.08860759	0.11965812	0.2	0.13157895	0.21582734
Na23	RF_Classifier	3	30	0.48096192384769537	[0.53757225, 0.32051282, 0.57058824]	[0.46733668, 0.34482759, 0.62580645]	[0.5, 0.33222591, 0.59692308]	[173.0, 156.0, 170.0]	0.39478957915831664	RES_PAPER_CLASS_376K_train_test_GWAS_split_50_50/STD_FULL_res/Na23/RF_Classifier/0.txt	[0.34394904, 0.3533123, 0.47411444]	[0.38297872, 0.34782609, 0.44162437]	[0.31213873, 0.35897436, 0.51176471]	[173.0, 156.0, 170.0]	0.62580645	0.57058824	0.59692308	0.44162437	0.51176471	0.47411444	0.47932357333333336	0.47622443666666664	0.47638299666666667	0.39080972666666663	0.3942926	0.3904585933333333	0.46733668	0.53757225	0.5	0.38297872	0.35897436	0.3533123
Na23	RF_Classifier	3	100	0.44889779559118237	[0.43352601, 0.37179487, 0.53529412]	[0.45454545, 0.33333333, 0.56875]	[0.44378698, 0.35151515, 0.55151515]	[173.0, 156.0, 170.0]	0.41082164328657317	RES_PAPER_CLASS_376K_train_test_GWAS_split_50_50/STD_FULL_res/Na23/RF_Classifier/1.txt	[0.38244514, 0.32911392, 0.50688705]	[0.41780822, 0.325, 0.47668394]	[0.35260116, 0.33333333, 0.54117647]	[173.0, 156.0, 170.0]	0.56875	0.53529412	0.55151515	0.47668394	0.54117647	0.50688705	0.45220959333333327	0.4468716666666667	0.4489390933333333	0.4064973866666666	0.4090369866666667	0.4061487033333333	0.45454545	0.43352601	0.44378698	0.41780822	0.35260116	0.38244514
Na23	RF_Classifier	3	500	0.4649298597194389	[0.43352601, 0.42307692, 0.53529412]	[0.45731707, 0.37288136, 0.57594937]	[0.44510386, 0.3963964, 0.55487805]	[173.0, 156.0, 170.0]	0.4288577154308617	RES_PAPER_CLASS_376K_train_test_GWAS_split_50_50/STD_FULL_res/Na23/RF_Classifier/2.txt	[0.43502825, 0.29773463, 0.54328358]	[0.42541436, 0.30065359, 0.55151515]	[0.44508671, 0.29487179, 0.53529412]	[173.0, 156.0, 170.0]	0.57594937	0.53529412	0.55487805	0.55151515	0.53529412	0.54328358	0.46871593333333333	0.46396568333333327	0.46545943666666667	0.4258610333333333	0.42508420666666663	0.42534881999999996	0.45731707	0.43352601	0.44510386	0.42541436	0.44508671	0.43502825
Na23	RF_Classifier	3	1000	0.4729458917835671	[0.45086705, 0.42307692, 0.54117647]	[0.48447205, 0.38150289, 0.55757576]	[0.46706587, 0.40121581, 0.54925373]	[173.0, 156.0, 170.0]	0.40480961923847697	RES_PAPER_CLASS_376K_train_test_GWAS_split_50_50/STD_FULL_res/Na23/RF_Classifier/3.txt	[0.38414634, 0.33742331, 0.48837209]	[0.40645161, 0.32352941, 0.48275862]	[0.36416185, 0.3525641, 0.49411765]	[173.0, 156.0, 170.0]	0.55757576	0.54117647	0.54925373	0.48275862	0.49411765	0.48837209	0.47451689999999996	0.4717068133333333	0.4725118033333333	0.4042465466666667	0.40361453333333336	0.4033139133333333	0.48447205	0.45086705	0.46706587	0.40645161	0.36416185	0.38414634
Na23	RF_Classifier	3	5000	0.4348697394789579	[0.42774566, 0.30128205, 0.56470588]	[0.41573034, 0.31333333, 0.56140351]	[0.42165242, 0.30718954, 0.56304985]	[173.0, 156.0, 170.0]	0.4408817635270541	RES_PAPER_CLASS_376K_train_test_GWAS_split_50_50/STD_FULL_res/Na23/RF_Classifier/4.txt	[0.46022727, 0.34890966, 0.51076923]	[0.45251397, 0.33939394, 0.53548387]	[0.46820809, 0.35897436, 0.48823529]	[173.0, 156.0, 170.0]	0.56140351	0.56470588	0.56304985	0.53548387	0.48823529	0.51076923	0.4301557266666666	0.43124453	0.43063060333333336	0.4424639266666666	0.43847258	0.43996872	0.41573034	0.42774566	0.42165242	0.45251397	0.46820809	0.46022727
Na23	RF_Classifier	3	10000	0.43687374749499	[0.41618497, 0.34615385, 0.54117647]	[0.42857143, 0.3375, 0.5380117]	[0.42228739, 0.34177215, 0.53958944]	[173.0, 156.0, 170.0]	0.4288577154308617	RES_PAPER_CLASS_376K_train_test_GWAS_split_50_50/STD_FULL_res/Na23/RF_Classifier/5.txt	[0.46239554, 0.31270358, 0.5]	[0.44623656, 0.31788079, 0.51234568]	[0.47976879, 0.30769231, 0.48823529]	[173.0, 156.0, 170.0]	0.5380117	0.54117647	0.53958944	0.51234568	0.48823529	0.5	0.43469437666666666	0.43450509666666665	0.43454966	0.42548767666666665	0.42523213	0.42503304	0.42857143	0.41618497	0.42228739	0.44623656	0.47976879	0.46239554
Na23	RF_Classifier	5	30	0.28256513026052105	[0.33653846, 0.20833333, 0.15853659, 0.17721519, 0.47368421]	[0.3125, 0.2293578, 0.14942529, 0.14893617, 0.55670103]	[0.32407407, 0.21834061, 0.15384615, 0.16184971, 0.51184834]	[104.0, 120.0, 82.0, 79.0, 114.0]	0.24649298597194388	RES_PAPER_CLASS_376K_train_test_GWAS_split_50_50/STD_FULL_res/Na23/RF_Classifier/6.txt	[0.28436019, 0.1875, 0.20487805, 0.17177914, 0.35242291]	[0.28037383, 0.25, 0.17073171, 0.16666667, 0.3539823]	[0.28846154, 0.15, 0.25609756, 0.17721519, 0.35087719]	[104.0, 120.0, 82.0, 79.0, 114.0]	0.55670103	0.47368421	0.51184834	0.3539823	0.35087719	0.35242291	0.27938405800000005	0.27086155599999995	0.273991776	0.244350902	0.24453029599999998	0.24018805800000004	0.2293578	0.20833333	0.21834061	0.25	0.25609756	0.20487805
Na23	RF_Classifier	5	100	0.280561122244489	[0.30769231, 0.14166667, 0.26829268, 0.20253165, 0.46491228]	[0.31067961, 0.21794872, 0.17460317, 0.16326531, 0.56382979]	[0.30917874, 0.17171717, 0.21153846, 0.18079096, 0.50961538]	[104.0, 120.0, 82.0, 79.0, 114.0]	0.2725450901803607	RES_PAPER_CLASS_376K_train_test_GWAS_split_50_50/STD_FULL_res/Na23/RF_Classifier/7.txt	[0.26213592, 0.29184549, 0.13580247, 0.14942529, 0.4573991]	[0.26470588, 0.30088496, 0.1375, 0.13684211, 0.46788991]	[0.25961538, 0.28333333, 0.13414634, 0.16455696, 0.44736842]	[104.0, 120.0, 82.0, 79.0, 114.0]	0.56382979	0.46491228	0.50961538	0.46788991	0.44736842	0.4573991	0.28606531999999996	0.277019118	0.276568142	0.261564572	0.257804086	0.25932165399999996	0.21794872	0.26829268	0.21153846	0.26470588	0.25961538	0.26213592
Na23	RF_Classifier	5	500	0.3066132264529058	[0.34615385, 0.24166667, 0.15853659, 0.25316456, 0.48245614]	[0.31858407, 0.29591837, 0.1547619, 0.20833333, 0.50925926]	[0.33179724, 0.26605505, 0.15662651, 0.22857143, 0.4954955]	[104.0, 120.0, 82.0, 79.0, 114.0]	0.28256513026052105	RES_PAPER_CLASS_376K_train_test_GWAS_split_50_50/STD_FULL_res/Na23/RF_Classifier/8.txt	[0.30188679, 0.26168224, 0.20606061, 0.15819209, 0.43478261]	[0.2962963, 0.29787234, 0.20481928, 0.14285714, 0.43103448]	[0.30769231, 0.23333333, 0.20731707, 0.17721519, 0.43859649]	[104.0, 120.0, 82.0, 79.0, 114.0]	0.50925926	0.48245614	0.4954955	0.43103448	0.43859649	0.43478261	0.297371386	0.29639556199999995	0.295709146	0.274575908	0.272830878	0.272520868	0.29591837	0.25316456	0.26605505	0.2962963	0.23333333	0.26168224
Na23	RF_Classifier	5	1000	0.30861723446893785	[0.33653846, 0.28333333, 0.17073171, 0.21518987, 0.47368421]	[0.33018868, 0.31775701, 0.17283951, 0.19318182, 0.46153846]	[0.33333333, 0.29955947, 0.17177914, 0.20359281, 0.46753247]	[104.0, 120.0, 82.0, 79.0, 114.0]	0.3026052104208417	RES_PAPER_CLASS_376K_train_test_GWAS_split_50_50/STD_FULL_res/Na23/RF_Classifier/9.txt	[0.29383886, 0.31481481, 0.12790698, 0.22641509, 0.475]	[0.28971963, 0.35416667, 0.12222222, 0.225, 0.45238095]	[0.29807692, 0.28333333, 0.13414634, 0.2278481, 0.5]	[104.0, 120.0, 82.0, 79.0, 114.0]	0.46153846	0.47368421	0.46753247	0.45238095	0.5	0.475	0.29510109599999995	0.29589551599999997	0.295159444	0.288697894	0.288680938	0.287595148	0.31775701	0.28333333	0.29955947	0.28971963	0.28333333	0.29383886
Na23	RF_Classifier	5	5000	0.312625250501002	[0.375, 0.225, 0.18292683, 0.21518987, 0.50877193]	[0.33333333, 0.3, 0.1875, 0.18085106, 0.49152542]	[0.35294118, 0.25714286, 0.18518519, 0.19653179, 0.5]	[104.0, 120.0, 82.0, 79.0, 114.0]	0.2865731462925852	RES_PAPER_CLASS_376K_train_test_GWAS_split_50_50/STD_FULL_res/Na23/RF_Classifier/10.txt	[0.27777778, 0.24545455, 0.13496933, 0.20481928, 0.49785408]	[0.26785714, 0.27, 0.13580247, 0.1954023, 0.48739496]	[0.28846154, 0.225, 0.13414634, 0.21518987, 0.50877193]	[104.0, 120.0, 82.0, 79.0, 114.0]	0.49152542	0.50877193	0.5	0.48739496	0.50877193	0.49785408	0.2986419619999999	0.301377726	0.298360204	0.27129137400000003	0.274313936	0.272175004	0.3	0.225	0.25714286	0.26785714	0.225	0.24545455
Na23	RF_Classifier	5	10000	0.3166332665330661	[0.29807692, 0.26666667, 0.17073171, 0.25316456, 0.53508772]	[0.30693069, 0.32323232, 0.15555556, 0.21978022, 0.51694915]	[0.30243902, 0.29223744, 0.1627907, 0.23529412, 0.52586207]	[104.0, 120.0, 82.0, 79.0, 114.0]	0.3286573146292585	RES_PAPER_CLASS_376K_train_test_GWAS_split_50_50/STD_FULL_res/Na23/RF_Classifier/11.txt	[0.3286385, 0.34210526, 0.16774194, 0.23030303, 0.48945148]	[0.32110092, 0.36111111, 0.17808219, 0.22093023, 0.47154472]	[0.33653846, 0.325, 0.15853659, 0.24050633, 0.50877193]	[104.0, 120.0, 82.0, 79.0, 114.0]	0.51694915	0.53508772	0.52586207	0.47154472	0.50877193	0.48945148	0.30448958800000003	0.304745516	0.30372467	0.31055383400000003	0.31387066199999997	0.311648042	0.30693069	0.26666667	0.29223744	0.32110092	0.325	0.3286385
Na23	SVM_CLassifier	3	30	0.4849699398797595	[0.55491329, 0.37820513, 0.51176471]	[0.48979592, 0.33333333, 0.69047619]	[0.5203252, 0.35435435, 0.58783784]	[173.0, 156.0, 170.0]	0.3727454909819639	RES_PAPER_CLASS_376K_train_test_GWAS_split_50_50/STD_FULL_res/Na23/SVM_CLassifier/0.txt	[0.38095238, 0.28115016, 0.4469914]	[0.39263804, 0.28025478, 0.43575419]	[0.3699422, 0.28205128, 0.45882353]	[173.0, 156.0, 170.0]	0.69047619	0.55491329	0.58783784	0.43575419	0.45882353	0.4469914	0.5045351466666667	0.48162771	0.48750579666666666	0.3695490033333333	0.37027233666666665	0.36969798	0.48979592	0.51176471	0.5203252	0.39263804	0.3699422	0.38095238
Na23	SVM_CLassifier	3	100	0.4408817635270541	[0.47976879, 0.32692308, 0.50588235]	[0.44385027, 0.30538922, 0.59310345]	[0.46111111, 0.31578947, 0.54603175]	[173.0, 156.0, 170.0]	0.3867735470941884	RES_PAPER_CLASS_376K_train_test_GWAS_split_50_50/STD_FULL_res/Na23/SVM_CLassifier/1.txt	[0.33633634, 0.32716049, 0.49266862]	[0.35, 0.31547619, 0.49122807]	[0.32369942, 0.33974359, 0.49411765]	[173.0, 156.0, 170.0]	0.59310345	0.50588235	0.54603175	0.49122807	0.49411765	0.49266862	0.44744764666666664	0.43752474	0.44097744333333333	0.38556808666666664	0.3858535533333333	0.38538848333333336	0.44385027	0.47976879	0.46111111	0.35	0.33974359	0.33633634
Na23	SVM_CLassifier	3	500	0.4028056112224449	[0.4566474, 0.27564103, 0.46470588]	[0.40721649, 0.27044025, 0.54109589]	[0.43051771, 0.27301587, 0.5]	[173.0, 156.0, 170.0]	0.4248496993987976	RES_PAPER_CLASS_376K_train_test_GWAS_split_50_50/STD_FULL_res/Na23/SVM_CLassifier/2.txt	[0.44444444, 0.33552632, 0.48615385]	[0.41836735, 0.34459459, 0.50967742]	[0.47398844, 0.32692308, 0.46470588]	[173.0, 156.0, 170.0]	0.54109589	0.46470588	0.5	0.50967742	0.47398844	0.48615385	0.40625087666666665	0.39899810333333335	0.40117786	0.42421312000000005	0.42187246666666667	0.4220415366666666	0.40721649	0.4566474	0.43051771	0.41836735	0.46470588	0.44444444
Na23	SVM_CLassifier	3	1000	0.45090180360721444	[0.47398844, 0.3525641, 0.51764706]	[0.46327684, 0.35031847, 0.53333333]	[0.46857143, 0.3514377, 0.52537313]	[173.0, 156.0, 170.0]	0.4028056112224449	RES_PAPER_CLASS_376K_train_test_GWAS_split_50_50/STD_FULL_res/Na23/SVM_CLassifier/3.txt	[0.39285714, 0.33908046, 0.48407643]	[0.40490798, 0.30729167, 0.52777778]	[0.38150289, 0.37820513, 0.44705882]	[173.0, 156.0, 170.0]	0.53333333	0.51764706	0.52537313	0.52777778	0.44705882	0.48407643	0.4489762133333333	0.44806653333333335	0.44846075333333335	0.41332581000000007	0.4022556133333333	0.40533800999999997	0.46327684	0.47398844	0.46857143	0.40490798	0.38150289	0.39285714
Na23	SVM_CLassifier	3	5000	0.43286573146292584	[0.49710983, 0.30128205, 0.48823529]	[0.40566038, 0.34306569, 0.55333333]	[0.44675325, 0.32081911, 0.51875]	[173.0, 156.0, 170.0]	0.4148296593186373	RES_PAPER_CLASS_376K_train_test_GWAS_split_50_50/STD_FULL_res/Na23/SVM_CLassifier/4.txt	[0.41025641, 0.32515337, 0.51090343]	[0.40449438, 0.31176471, 0.54304636]	[0.41618497, 0.33974359, 0.48235294]	[173.0, 156.0, 170.0]	0.55333333	0.49710983	0.51875	0.54304636	0.48235294	0.51090343	0.4340198	0.42887572333333335	0.42877412	0.4197684833333333	0.41276050000000003	0.41543773666666667	0.40566038	0.48823529	0.44675325	0.40449438	0.41618497	0.41025641
Na23	SVM_CLassifier	3	10000	0.4088176352705411	[0.4566474, 0.29487179, 0.46470588]	[0.3872549, 0.31506849, 0.53020134]	[0.41909814, 0.30463576, 0.49529781]	[173.0, 156.0, 170.0]	0.40681362725450904	RES_PAPER_CLASS_376K_train_test_GWAS_split_50_50/STD_FULL_res/Na23/SVM_CLassifier/5.txt	[0.38746439, 0.32415902, 0.5125]	[0.38202247, 0.30994152, 0.54666667]	[0.39306358, 0.33974359, 0.48235294]	[173.0, 156.0, 170.0]	0.53020134	0.46470588	0.49529781	0.54666667	0.48235294	0.5125	0.41084157666666665	0.4054083566666667	0.40634390333333337	0.4128768866666667	0.40505337	0.4080411366666667	0.3872549	0.4566474	0.41909814	0.38202247	0.39306358	0.38746439
Na23	SVM_CLassifier	5	30	0.3246492985971944	[0.49038462, 0.14166667, 0.24390244, 0.17721519, 0.52631579]	[0.31097561, 0.32692308, 0.1980198, 0.19444444, 0.54545455]	[0.38059701, 0.19767442, 0.21857923, 0.18543046, 0.53571429]	[104.0, 120.0, 82.0, 79.0, 114.0]	0.2545090180360721	RES_PAPER_CLASS_376K_train_test_GWAS_split_50_50/STD_FULL_res/Na23/SVM_CLassifier/6.txt	[0.24770642, 0.2, 0.15730337, 0.16783217, 0.43514644]	[0.23684211, 0.22, 0.14583333, 0.1875, 0.416]	[0.25961538, 0.18333333, 0.17073171, 0.15189873, 0.45614035]	[104.0, 120.0, 82.0, 79.0, 114.0]	0.54545455	0.52631579	0.53571429	0.416	0.45614035	0.43514644	0.315163496	0.315896942	0.303599082	0.241235088	0.2443439	0.24159768	0.31097561	0.24390244	0.21857923	0.22	0.18333333	0.2
Na23	SVM_CLassifier	5	100	0.3026052104208417	[0.43269231, 0.175, 0.13414634, 0.20253165, 0.50877193]	[0.33088235, 0.2625, 0.12790698, 0.18181818, 0.53211009]	[0.375, 0.21, 0.13095238, 0.19161677, 0.52017937]	[104.0, 120.0, 82.0, 79.0, 114.0]	0.27054108216432865	RES_PAPER_CLASS_376K_train_test_GWAS_split_50_50/STD_FULL_res/Na23/SVM_CLassifier/7.txt	[0.27272727, 0.25892857, 0.15300546, 0.16766467, 0.45132743]	[0.28723404, 0.27884615, 0.13861386, 0.15909091, 0.45535714]	[0.25961538, 0.24166667, 0.17073171, 0.17721519, 0.44736842]	[104.0, 120.0, 82.0, 79.0, 114.0]	0.53211009	0.50877193	0.52017937	0.45535714	0.44736842	0.45132743	0.28704352	0.29062844600000004	0.285549704	0.26382842	0.259319474	0.26073068	0.2625	0.20253165	0.21	0.27884615	0.24166667	0.25892857
Na23	SVM_CLassifier	5	500	0.3026052104208417	[0.34615385, 0.24166667, 0.13414634, 0.17721519, 0.53508772]	[0.31578947, 0.25892857, 0.13095238, 0.24561404, 0.46212121]	[0.33027523, 0.25, 0.13253012, 0.20588235, 0.49593496]	[104.0, 120.0, 82.0, 79.0, 114.0]	0.30060120240480964	RES_PAPER_CLASS_376K_train_test_GWAS_split_50_50/STD_FULL_res/Na23/SVM_CLassifier/8.txt	[0.30522088, 0.27467811, 0.13245033, 0.19047619, 0.48535565]	[0.26206897, 0.28318584, 0.14492754, 0.25531915, 0.464]	[0.36538462, 0.26666667, 0.12195122, 0.15189873, 0.50877193]	[104.0, 120.0, 82.0, 79.0, 114.0]	0.46212121	0.53508772	0.49593496	0.464	0.50877193	0.48535565	0.282681134	0.286853954	0.282924532	0.2819003	0.28293463399999996	0.277636232	0.25892857	0.24166667	0.25	0.26206897	0.26666667	0.27467811
Na23	SVM_CLassifier	5	1000	0.28857715430861725	[0.25961538, 0.29166667, 0.17073171, 0.12658228, 0.50877193]	[0.32142857, 0.27559055, 0.1443299, 0.15384615, 0.46031746]	[0.28723404, 0.28340081, 0.15642458, 0.13888889, 0.48333333]	[104.0, 120.0, 82.0, 79.0, 114.0]	0.312625250501002	RES_PAPER_CLASS_376K_train_test_GWAS_split_50_50/STD_FULL_res/Na23/SVM_CLassifier/9.txt	[0.29045643, 0.27027027, 0.18181818, 0.20588235, 0.51428571]	[0.25547445, 0.29411765, 0.19444444, 0.24561404, 0.48091603]	[0.33653846, 0.25, 0.17073171, 0.17721519, 0.55263158]	[104.0, 120.0, 82.0, 79.0, 114.0]	0.46031746	0.50877193	0.48333333	0.48091603	0.55263158	0.51428571	0.271102526	0.271473594	0.26985633	0.29411332199999995	0.297423388	0.292542588	0.27559055	0.25961538	0.28340081	0.25547445	0.25	0.27027027
Na23	SVM_CLassifier	5	5000	0.2905811623246493	[0.27884615, 0.3, 0.1097561, 0.12658228, 0.53508772]	[0.25217391, 0.28571429, 0.125, 0.18867925, 0.45864662]	[0.26484018, 0.29268293, 0.11688312, 0.15151515, 0.49392713]	[104.0, 120.0, 82.0, 79.0, 114.0]	0.2845691382765531	RES_PAPER_CLASS_376K_train_test_GWAS_split_50_50/STD_FULL_res/Na23/SVM_CLassifier/10.txt	[0.28458498, 0.27192982, 0.06993007, 0.17460317, 0.47580645]	[0.24161074, 0.28703704, 0.08196721, 0.23404255, 0.44029851]	[0.34615385, 0.25833333, 0.06097561, 0.13924051, 0.51754386]	[104.0, 120.0, 82.0, 79.0, 114.0]	0.45864662	0.53508772	0.49392713	0.44029851	0.51754386	0.47580645	0.262042814	0.27005445000000006	0.263969702	0.25699120999999997	0.264449432	0.25537089799999996	0.25217391	0.27884615	0.26484018	0.24161074	0.25833333	0.27192982
Na23	SVM_CLassifier	5	10000	0.2925851703406814	[0.27884615, 0.31666667, 0.09756098, 0.15189873, 0.51754386]	[0.26605505, 0.29457364, 0.10126582, 0.23076923, 0.45384615]	[0.27230047, 0.30522088, 0.09937888, 0.18320611, 0.48360656]	[104.0, 120.0, 82.0, 79.0, 114.0]	0.29458917835671344	RES_PAPER_CLASS_376K_train_test_GWAS_split_50_50/STD_FULL_res/Na23/SVM_CLassifier/11.txt	[0.28244275, 0.27678571, 0.08219178, 0.20168067, 0.49392713]	[0.23417722, 0.29807692, 0.09375, 0.3, 0.45864662]	[0.35576923, 0.25833333, 0.07317073, 0.15189873, 0.53508772]	[104.0, 120.0, 82.0, 79.0, 114.0]	0.45384615	0.51754386	0.48360656	0.45864662	0.53508772	0.49392713	0.269301978	0.27250327799999996	0.26874257999999995	0.276930152	0.274851948	0.267405608	0.26605505	0.27884615	0.27230047	0.29807692	0.25833333	0.27678571
Na23	Linear_SGD_Classifier	3	30	0.44889779559118237	[0.57803468, 0.23717949, 0.51176471]	[0.44642857, 0.31092437, 0.55769231]	[0.50377834, 0.26909091, 0.53374233]	[173.0, 156.0, 170.0]	0.342685370741483	RES_PAPER_CLASS_376K_train_test_GWAS_split_50_50/STD_FULL_res/Na23/Linear_SGD_Classifier/0.txt	[0.23357664, 0.30909091, 0.44670051]	[0.31683168, 0.29310345, 0.39285714]	[0.1849711, 0.32692308, 0.51764706]	[173.0, 156.0, 170.0]	0.55769231	0.57803468	0.53374233	0.39285714	0.51764706	0.44670051	0.4383484166666667	0.44232629333333334	0.4355371933333334	0.33426409	0.3431804133333333	0.3297893533333333	0.44642857	0.51176471	0.50377834	0.31683168	0.32692308	0.30909091
Na23	Linear_SGD_Classifier	3	100	0.44288577154308617	[0.4566474, 0.26923077, 0.58823529]	[0.42702703, 0.33870968, 0.52631579]	[0.44134078, 0.3, 0.55555556]	[173.0, 156.0, 170.0]	0.3967935871743487	RES_PAPER_CLASS_376K_train_test_GWAS_split_50_50/STD_FULL_res/Na23/Linear_SGD_Classifier/1.txt	[0.30555556, 0.36723164, 0.5]	[0.3826087, 0.32828283, 0.47849462]	[0.25433526, 0.41666667, 0.52352941]	[173.0, 156.0, 170.0]	0.52631579	0.58823529	0.55555556	0.47849462	0.52352941	0.5	0.4306841666666667	0.43803781999999997	0.43229878	0.39646205	0.3981771133333334	0.3909290666666667	0.42702703	0.4566474	0.44134078	0.3826087	0.41666667	0.36723164
Na23	Linear_SGD_Classifier	3	500	0.40480961923847697	[0.36416185, 0.33974359, 0.50588235]	[0.48837209, 0.28042328, 0.47513812]	[0.41721854, 0.30724638, 0.49002849]	[173.0, 156.0, 170.0]	0.3807615230460922	RES_PAPER_CLASS_376K_train_test_GWAS_split_50_50/STD_FULL_res/Na23/Linear_SGD_Classifier/2.txt	[0.38787879, 0.30120482, 0.45238095]	[0.40764331, 0.28409091, 0.45783133]	[0.3699422, 0.32051282, 0.44705882]	[173.0, 156.0, 170.0]	0.48837209	0.50588235	0.49002849	0.45783133	0.44705882	0.45238095	0.41464449666666664	0.4032625966666667	0.40483113666666665	0.38318851666666665	0.37917128	0.3804881866666667	0.47513812	0.36416185	0.41721854	0.40764331	0.3699422	0.38787879
Na23	Linear_SGD_Classifier	3	1000	0.42685370741482964	[0.34682081, 0.39102564, 0.54117647]	[0.46153846, 0.34463277, 0.47916667]	[0.3960396, 0.36636637, 0.50828729]	[173.0, 156.0, 170.0]	0.41082164328657317	RES_PAPER_CLASS_376K_train_test_GWAS_split_50_50/STD_FULL_res/Na23/Linear_SGD_Classifier/3.txt	[0.35514019, 0.35, 0.51540616]	[0.38513514, 0.34146341, 0.49197861]	[0.32947977, 0.35897436, 0.54117647]	[173.0, 156.0, 170.0]	0.47916667	0.54117647	0.50828729	0.49197861	0.54117647	0.51540616	0.4284459666666667	0.4263409733333334	0.42356441999999994	0.40619238666666674	0.40987686666666673	0.40684878333333335	0.46153846	0.39102564	0.3960396	0.38513514	0.35897436	0.35514019
Na23	Linear_SGD_Classifier	3	5000	0.4028056112224449	[0.34682081, 0.32051282, 0.53529412]	[0.38216561, 0.32467532, 0.48404255]	[0.36363636, 0.32258065, 0.50837989]	[173.0, 156.0, 170.0]	0.43286573146292584	RES_PAPER_CLASS_376K_train_test_GWAS_split_50_50/STD_FULL_res/Na23/Linear_SGD_Classifier/4.txt	[0.43452381, 0.37168142, 0.49535604]	[0.44785276, 0.3442623, 0.52287582]	[0.42196532, 0.40384615, 0.47058824]	[173.0, 156.0, 170.0]	0.48404255	0.53529412	0.50837989	0.52287582	0.47058824	0.49535604	0.39696116000000004	0.40087591666666667	0.3981989666666667	0.4383302933333333	0.43213323666666664	0.4338537566666667	0.38216561	0.34682081	0.36363636	0.44785276	0.42196532	0.43452381
Na23	Linear_SGD_Classifier	3	10000	0.41282565130260523	[0.41618497, 0.33333333, 0.48235294]	[0.44171779, 0.33766234, 0.45054945]	[0.42857143, 0.33548387, 0.46590909]	[173.0, 156.0, 170.0]	0.40681362725450904	RES_PAPER_CLASS_376K_train_test_GWAS_split_50_50/STD_FULL_res/Na23/Linear_SGD_Classifier/5.txt	[0.42492918, 0.31847134, 0.47129909]	[0.41666667, 0.3164557, 0.48447205]	[0.43352601, 0.32051282, 0.45882353]	[173.0, 156.0, 170.0]	0.45054945	0.48235294	0.46590909	0.48447205	0.45882353	0.47129909	0.4099765266666667	0.4106237466666667	0.40998813000000006	0.40586480666666663	0.4042874533333333	0.40489987	0.44171779	0.41618497	0.42857143	0.41666667	0.43352601	0.42492918
Na23	Linear_SGD_Classifier	5	30	0.2545090180360721	[0.39423077, 0.125, 0.09756098, 0.26582278, 0.36842105]	[0.30147059, 0.46875, 0.125, 0.16935484, 0.29370629]	[0.34166667, 0.19736842, 0.10958904, 0.20689655, 0.32684825]	[104.0, 120.0, 82.0, 79.0, 114.0]	0.23647294589178355	RES_PAPER_CLASS_376K_train_test_GWAS_split_50_50/STD_FULL_res/Na23/Linear_SGD_Classifier/6.txt	[0.2972973, 0.16243655, 0.24175824, 0.27272727, 0.2081448]	[0.27966102, 0.20779221, 0.22, 0.24742268, 0.21495327]	[0.31730769, 0.13333333, 0.26829268, 0.30379747, 0.20175439]	[104.0, 120.0, 82.0, 79.0, 114.0]	0.46875	0.39423077	0.34166667	0.27966102	0.31730769	0.2972973	0.27165634400000005	0.250207116	0.23647378600000005	0.233965836	0.24489711200000003	0.23647283199999997	0.29370629	0.26582278	0.20689655	0.22	0.26829268	0.24175824
Na23	Linear_SGD_Classifier	5	100	0.3066132264529058	[0.16346154, 0.4, 0.08536585, 0.20253165, 0.57017544]	[0.22368421, 0.31578947, 0.11111111, 0.18181818, 0.54166667]	[0.18888889, 0.35294118, 0.09655172, 0.19161677, 0.55555556]	[104.0, 120.0, 82.0, 79.0, 114.0]	0.23847695390781562	RES_PAPER_CLASS_376K_train_test_GWAS_split_50_50/STD_FULL_res/Na23/Linear_SGD_Classifier/7.txt	[0.17346939, 0.29333333, 0.10362694, 0.27272727, 0.33653846]	[0.18478261, 0.31428571, 0.09009009, 0.24742268, 0.37234043]	[0.16346154, 0.275, 0.12195122, 0.30379747, 0.30701754]	[104.0, 120.0, 82.0, 79.0, 114.0]	0.54166667	0.57017544	0.55555556	0.37234043	0.30701754	0.33653846	0.27481392800000004	0.28430689600000003	0.27711082400000003	0.241784304	0.234245554	0.235939078	0.22368421	0.20253165	0.19161677	0.24742268	0.275	0.27272727
Na23	Linear_SGD_Classifier	5	500	0.28256513026052105	[0.29807692, 0.225, 0.18292683, 0.20253165, 0.45614035]	[0.32978723, 0.29347826, 0.13636364, 0.15686275, 0.51485149]	[0.31313131, 0.25471698, 0.15625, 0.17679558, 0.48372093]	[104.0, 120.0, 82.0, 79.0, 114.0]	0.30861723446893785	RES_PAPER_CLASS_376K_train_test_GWAS_split_50_50/STD_FULL_res/Na23/Linear_SGD_Classifier/8.txt	[0.3271028, 0.24742268, 0.23958333, 0.24309392, 0.46082949]	[0.31818182, 0.32432432, 0.20909091, 0.21568627, 0.48543689]	[0.33653846, 0.2, 0.2804878, 0.27848101, 0.43859649]	[104.0, 120.0, 82.0, 79.0, 114.0]	0.51485149	0.45614035	0.48372093	0.48543689	0.43859649	0.46082949	0.286268674	0.27293515	0.27692296	0.31054404199999996	0.306820752	0.30360644400000003	0.29347826	0.225	0.25471698	0.31818182	0.2804878	0.24742268
Na23	Linear_SGD_Classifier	5	1000	0.25851703406813625	[0.19230769, 0.20833333, 0.19512195, 0.25316456, 0.42105263]	[0.26666667, 0.30864198, 0.14159292, 0.15748031, 0.46601942]	[0.22346369, 0.24875622, 0.16410256, 0.19417476, 0.44239631]	[104.0, 120.0, 82.0, 79.0, 114.0]	0.31462925851703405	RES_PAPER_CLASS_376K_train_test_GWAS_split_50_50/STD_FULL_res/Na23/Linear_SGD_Classifier/9.txt	[0.26130653, 0.34741784, 0.13793103, 0.24137931, 0.51260504]	[0.27368421, 0.39784946, 0.13043478, 0.22105263, 0.49193548]	[0.25, 0.30833333, 0.14634146, 0.26582278, 0.53508772]	[104.0, 120.0, 82.0, 79.0, 114.0]	0.46601942	0.42105263	0.44239631	0.49193548	0.53508772	0.51260504	0.26808026	0.253996032	0.25457870800000004	0.30299131199999996	0.301117058	0.30012795	0.26666667	0.20833333	0.22346369	0.27368421	0.26582278	0.26130653
Na23	Linear_SGD_Classifier	5	5000	0.2925851703406814	[0.34615385, 0.2, 0.18292683, 0.2278481, 0.46491228]	[0.3, 0.31168831, 0.15151515, 0.225, 0.43089431]	[0.32142857, 0.24365482, 0.16574586, 0.22641509, 0.44725738]	[104.0, 120.0, 82.0, 79.0, 114.0]	0.2965931863727455	RES_PAPER_CLASS_376K_train_test_GWAS_split_50_50/STD_FULL_res/Na23/Linear_SGD_Classifier/10.txt	[0.26046512, 0.2952381, 0.2, 0.21686747, 0.4556962]	[0.25225225, 0.34444444, 0.19318182, 0.20689655, 0.43902439]	[0.26923077, 0.25833333, 0.20731707, 0.2278481, 0.47368421]	[104.0, 120.0, 82.0, 79.0, 114.0]	0.43089431	0.46491228	0.44725738	0.43902439	0.47368421	0.4556962	0.28381955400000003	0.284368212	0.280900344	0.28715989	0.287282696	0.285653378	0.3	0.2278481	0.24365482	0.25225225	0.25833333	0.26046512
Na23	Linear_SGD_Classifier	5	10000	0.2865731462925852	[0.29807692, 0.20833333, 0.17073171, 0.30379747, 0.42982456]	[0.25619835, 0.35211268, 0.15730337, 0.22641509, 0.4375]	[0.27555556, 0.2617801, 0.16374269, 0.25945946, 0.43362832]	[104.0, 120.0, 82.0, 79.0, 114.0]	0.2965931863727455	RES_PAPER_CLASS_376K_train_test_GWAS_split_50_50/STD_FULL_res/Na23/Linear_SGD_Classifier/11.txt	[0.30275229, 0.29493088, 0.17777778, 0.25555556, 0.43349754]	[0.28947368, 0.32989691, 0.16326531, 0.22772277, 0.49438202]	[0.31730769, 0.26666667, 0.19512195, 0.29113924, 0.38596491]	[104.0, 120.0, 82.0, 79.0, 114.0]	0.4375	0.42982456	0.43362832	0.49438202	0.38596491	0.43349754	0.28590589800000005	0.282152798	0.278833226	0.300948138	0.291240092	0.29290281000000007	0.25619835	0.29807692	0.2617801	0.28947368	0.29113924	0.29493088
Na23	Lasso_Classifier_SGD	3	30	0.39478957915831664	[0.42774566, 0.25641026, 0.48823529]	[0.42528736, 0.26315789, 0.47976879]	[0.42651297, 0.25974026, 0.48396501]	[173.0, 156.0, 170.0]	0.3787575150300601	RES_PAPER_CLASS_376K_train_test_GWAS_split_50_50/STD_FULL_res/Na23/Lasso_Classifier_SGD/0.txt	[0.41758242, 0.33536585, 0.37908497]	[0.39790576, 0.31976744, 0.42647059]	[0.43930636, 0.3525641, 0.34117647]	[173.0, 156.0, 170.0]	0.47976879	0.48823529	0.48396501	0.42647059	0.43930636	0.41758242	0.38940468	0.39079707	0.39007274666666664	0.38138126333333333	0.37768230999999997	0.3773444133333334	0.42528736	0.42774566	0.42651297	0.39790576	0.3525641	0.37908497
Na23	Lasso_Classifier_SGD	3	100	0.4529058116232465	[0.46242775, 0.32051282, 0.56470588]	[0.45454545, 0.33783784, 0.54857143]	[0.45845272, 0.32894737, 0.55652174]	[173.0, 156.0, 170.0]	0.3527054108216433	RES_PAPER_CLASS_376K_train_test_GWAS_split_50_50/STD_FULL_res/Na23/Lasso_Classifier_SGD/1.txt	[0.29054054, 0.36923077, 0.39102564]	[0.3495935, 0.30769231, 0.42957746]	[0.24855491, 0.46153846, 0.35882353]	[173.0, 156.0, 170.0]	0.54857143	0.56470588	0.55652174	0.42957746	0.46153846	0.39102564	0.4469849066666667	0.44921548333333333	0.44797394333333335	0.3622877566666667	0.35630563333333337	0.35026565000000004	0.45454545	0.46242775	0.45845272	0.3495935	0.35882353	0.36923077
Na23	Lasso_Classifier_SGD	3	500	0.44288577154308617	[0.39884393, 0.37179487, 0.55294118]	[0.51111111, 0.32222222, 0.51086957]	[0.44805195, 0.3452381, 0.53107345]	[173.0, 156.0, 170.0]	0.42084168336673344	RES_PAPER_CLASS_376K_train_test_GWAS_split_50_50/STD_FULL_res/Na23/Lasso_Classifier_SGD/2.txt	[0.425, 0.38040346, 0.4592145]	[0.46258503, 0.34554974, 0.47204969]	[0.39306358, 0.42307692, 0.44705882]	[173.0, 156.0, 170.0]	0.51111111	0.55294118	0.53107345	0.47204969	0.44705882	0.4592145	0.4480676333333333	0.4411933266666666	0.4414545	0.42672815333333336	0.42106644	0.42153932	0.51086957	0.39884393	0.44805195	0.46258503	0.42307692	0.425
Na23	Lasso_Classifier_SGD	3	1000	0.42084168336673344	[0.32947977, 0.41025641, 0.52352941]	[0.45238095, 0.34594595, 0.47340426]	[0.3812709, 0.37536657, 0.4972067]	[173.0, 156.0, 170.0]	0.3907815631262525	RES_PAPER_CLASS_376K_train_test_GWAS_split_50_50/STD_FULL_res/Na23/Lasso_Classifier_SGD/3.txt	[0.4045584, 0.29605263, 0.4606414]	[0.3988764, 0.30405405, 0.4566474]	[0.41040462, 0.28846154, 0.46470588]	[173.0, 156.0, 170.0]	0.47340426	0.52352941	0.4972067	0.4566474	0.46470588	0.4606414	0.42391038666666664	0.42108853	0.4179480566666667	0.38652595	0.38785734666666666	0.38708414333333324	0.45238095	0.41025641	0.3812709	0.3988764	0.41040462	0.4045584
Na23	Lasso_Classifier_SGD	3	5000	0.39478957915831664	[0.34104046, 0.32692308, 0.51176471]	[0.39597315, 0.32903226, 0.44615385]	[0.36645963, 0.32797428, 0.47671233]	[173.0, 156.0, 170.0]	0.4168336673346693	RES_PAPER_CLASS_376K_train_test_GWAS_split_50_50/STD_FULL_res/Na23/Lasso_Classifier_SGD/4.txt	[0.37758112, 0.33663366, 0.52247191]	[0.38554217, 0.34693878, 0.5]	[0.3699422, 0.32692308, 0.54705882]	[173.0, 156.0, 170.0]	0.44615385	0.51176471	0.47671233	0.5	0.54705882	0.52247191	0.39038642	0.39324275	0.39038208	0.41082698333333334	0.4146413666666666	0.4122288966666667	0.39597315	0.34104046	0.36645963	0.38554217	0.3699422	0.37758112
Na23	Lasso_Classifier_SGD	3	10000	0.4148296593186373	[0.36416185, 0.36538462, 0.51176471]	[0.41176471, 0.35849057, 0.46524064]	[0.38650307, 0.36190476, 0.48739496]	[173.0, 156.0, 170.0]	0.42084168336673344	RES_PAPER_CLASS_376K_train_test_GWAS_split_50_50/STD_FULL_res/Na23/Lasso_Classifier_SGD/5.txt	[0.37125749, 0.34193548, 0.53672316]	[0.38509317, 0.34415584, 0.51630435]	[0.3583815, 0.33974359, 0.55882353]	[173.0, 156.0, 170.0]	0.46524064	0.51176471	0.48739496	0.51630435	0.55882353	0.53672316	0.4118319733333333	0.4137703933333334	0.41193426333333333	0.4151844533333333	0.41898287333333334	0.41663870999999997	0.41176471	0.36538462	0.38650307	0.38509317	0.3583815	0.37125749
Na23	Lasso_Classifier_SGD	5	30	0.28857715430861725	[0.25961538, 0.175, 0.15853659, 0.26582278, 0.54385965]	[0.30681818, 0.375, 0.15294118, 0.16666667, 0.43055556]	[0.28125, 0.23863636, 0.15568862, 0.20487805, 0.48062016]	[104.0, 120.0, 82.0, 79.0, 114.0]	0.1963927855711423	RES_PAPER_CLASS_376K_train_test_GWAS_split_50_50/STD_FULL_res/Na23/Lasso_Classifier_SGD/6.txt	[0.15652174, 0.18487395, 0.16666667, 0.11111111, 0.32142857]	[0.14285714, 0.18644068, 0.15306122, 0.14893617, 0.32727273]	[0.17307692, 0.18333333, 0.18292683, 0.08860759, 0.31578947]	[104.0, 120.0, 82.0, 79.0, 114.0]	0.43055556	0.54385965	0.48062016	0.32727273	0.31578947	0.32142857	0.286396318	0.28056688	0.272214638	0.191713588	0.188746828	0.18812040800000002	0.30681818	0.25961538	0.23863636	0.15306122	0.18292683	0.16666667
Na23	Lasso_Classifier_SGD	5	100	0.2565130260521042	[0.17307692, 0.35, 0.12195122, 0.35443038, 0.26315789]	[0.26086957, 0.28, 0.125, 0.20289855, 0.48387097]	[0.20809249, 0.31111111, 0.12345679, 0.25806452, 0.34090909]	[104.0, 120.0, 82.0, 79.0, 114.0]	0.23847695390781562	RES_PAPER_CLASS_376K_train_test_GWAS_split_50_50/STD_FULL_res/Na23/Lasso_Classifier_SGD/7.txt	[0.17307692, 0.24888889, 0.16969697, 0.26315789, 0.32380952]	[0.17307692, 0.26666667, 0.1686747, 0.22522523, 0.35416667]	[0.17307692, 0.23333333, 0.17073171, 0.3164557, 0.29824561]	[104.0, 120.0, 82.0, 79.0, 114.0]	0.48387097	0.35443038	0.34090909	0.35416667	0.3164557	0.32380952	0.27052781800000003	0.25252328199999996	0.2483268	0.237562038	0.23836865399999999	0.235726038	0.26086957	0.26315789	0.25806452	0.22522523	0.23333333	0.24888889
Na23	Lasso_Classifier_SGD	5	500	0.24849699398797595	[0.16346154, 0.20833333, 0.19512195, 0.26582278, 0.39473684]	[0.23611111, 0.25510204, 0.12903226, 0.17948718, 0.51136364]	[0.19318182, 0.2293578, 0.15533981, 0.21428571, 0.44554455]	[104.0, 120.0, 82.0, 79.0, 114.0]	0.27054108216432865	RES_PAPER_CLASS_376K_train_test_GWAS_split_50_50/STD_FULL_res/Na23/Lasso_Classifier_SGD/8.txt	[0.28571429, 0.24752475, 0.17777778, 0.16666667, 0.43835616]	[0.27433628, 0.30487805, 0.16326531, 0.14851485, 0.45714286]	[0.29807692, 0.20833333, 0.19512195, 0.18987342, 0.42105263]	[104.0, 120.0, 82.0, 79.0, 114.0]	0.51136364	0.39473684	0.44554455	0.45714286	0.42105263	0.43835616	0.262219246	0.245495288	0.247541938	0.26962747	0.26249164999999997	0.26320793	0.23611111	0.20833333	0.21428571	0.27433628	0.20833333	0.24752475
Na23	Lasso_Classifier_SGD	5	1000	0.2545090180360721	[0.17307692, 0.19166667, 0.18292683, 0.25316456, 0.44736842]	[0.24657534, 0.25842697, 0.15957447, 0.15267176, 0.45535714]	[0.20338983, 0.22009569, 0.17045455, 0.19047619, 0.45132743]	[104.0, 120.0, 82.0, 79.0, 114.0]	0.27054108216432865	RES_PAPER_CLASS_376K_train_test_GWAS_split_50_50/STD_FULL_res/Na23/Lasso_Classifier_SGD/9.txt	[0.23923445, 0.29665072, 0.17297297, 0.10810811, 0.44534413]	[0.23809524, 0.34831461, 0.15533981, 0.11594203, 0.41353383]	[0.24038462, 0.25833333, 0.19512195, 0.10126582, 0.48245614]	[104.0, 120.0, 82.0, 79.0, 114.0]	0.45535714	0.44736842	0.45132743	0.41353383	0.48245614	0.44534413	0.25452113600000004	0.24964068	0.247148738	0.254245104	0.255512372	0.252462076	0.24657534	0.19166667	0.20338983	0.23809524	0.24038462	0.23923445
Na23	Lasso_Classifier_SGD	5	5000	0.2845691382765531	[0.31730769, 0.225, 0.15853659, 0.20253165, 0.46491228]	[0.32038835, 0.2755102, 0.13, 0.20779221, 0.43801653]	[0.31884058, 0.24770642, 0.14285714, 0.20512821, 0.45106383]	[104.0, 120.0, 82.0, 79.0, 114.0]	0.3066132264529058	RES_PAPER_CLASS_376K_train_test_GWAS_split_50_50/STD_FULL_res/Na23/Lasso_Classifier_SGD/10.txt	[0.34210526, 0.32758621, 0.15757576, 0.1958042, 0.42608696]	[0.31451613, 0.33928571, 0.15662651, 0.21875, 0.42241379]	[0.375, 0.31666667, 0.15853659, 0.17721519, 0.42982456]	[104.0, 120.0, 82.0, 79.0, 114.0]	0.43801653	0.46491228	0.45106383	0.42241379	0.42982456	0.42608696	0.274341458	0.273657642	0.273119236	0.290318428	0.291448602	0.289831678	0.2755102	0.225	0.24770642	0.31451613	0.31666667	0.32758621
Na23	Lasso_Classifier_SGD	5	10000	0.25250501002004005	[0.27884615, 0.175, 0.15853659, 0.26582278, 0.36842105]	[0.27884615, 0.26923077, 0.12745098, 0.18421053, 0.41584158]	[0.27884615, 0.21212121, 0.14130435, 0.21761658, 0.39069767]	[104.0, 120.0, 82.0, 79.0, 114.0]	0.3066132264529058	RES_PAPER_CLASS_376K_train_test_GWAS_split_50_50/STD_FULL_res/Na23/Lasso_Classifier_SGD/11.txt	[0.31924883, 0.30243902, 0.15555556, 0.22352941, 0.47826087]	[0.31192661, 0.36470588, 0.14285714, 0.20879121, 0.47413793]	[0.32692308, 0.25833333, 0.17073171, 0.24050633, 0.48245614]	[104.0, 120.0, 82.0, 79.0, 114.0]	0.41584158	0.36842105	0.39069767	0.47413793	0.48245614	0.47826087	0.25511600199999995	0.24932531400000002	0.248117192	0.300483754	0.295790118	0.295806738	0.26923077	0.26582278	0.21761658	0.31192661	0.25833333	0.30243902
Na23	Elastic_Classifier_SGD	3	30	0.37074148296593185	[0.52601156, 0.30769231, 0.27058824]	[0.41743119, 0.28742515, 0.40350877]	[0.46547315, 0.29721362, 0.32394366]	[173.0, 156.0, 170.0]	0.34468937875751504	RES_PAPER_CLASS_376K_train_test_GWAS_split_50_50/STD_FULL_res/Na23/Elastic_Classifier_SGD/0.txt	[0.34527687, 0.32163743, 0.36676218]	[0.39552239, 0.29569892, 0.3575419]	[0.30635838, 0.3525641, 0.37647059]	[173.0, 156.0, 170.0]	0.41743119	0.52601156	0.46547315	0.39552239	0.37647059	0.36676218	0.3694550366666667	0.36809737000000003	0.36221014333333335	0.34958773666666665	0.34513102333333334	0.34455882666666665	0.40350877	0.30769231	0.32394366	0.3575419	0.3525641	0.34527687
Na23	Elastic_Classifier_SGD	3	100	0.45090180360721444	[0.49710983, 0.19871795, 0.63529412]	[0.43434343, 0.30097087, 0.54545455]	[0.46361186, 0.23938224, 0.58695652]	[173.0, 156.0, 170.0]	0.3787575150300601	RES_PAPER_CLASS_376K_train_test_GWAS_split_50_50/STD_FULL_res/Na23/Elastic_Classifier_SGD/1.txt	[0.4, 0.34394904, 0.38968481]	[0.41358025, 0.34177215, 0.37988827]	[0.38728324, 0.34615385, 0.4]	[173.0, 156.0, 170.0]	0.54545455	0.63529412	0.58695652	0.41358025	0.4	0.4	0.42692294999999997	0.44370729999999997	0.42998354	0.37841355666666665	0.3778123633333334	0.37787794999999996	0.43434343	0.49710983	0.46361186	0.37988827	0.38728324	0.38968481
Na23	Elastic_Classifier_SGD	3	500	0.4188376753507014	[0.41040462, 0.32692308, 0.51176471]	[0.4829932, 0.27717391, 0.51785714]	[0.44375, 0.3, 0.5147929]	[173.0, 156.0, 170.0]	0.39478957915831664	RES_PAPER_CLASS_376K_train_test_GWAS_split_50_50/STD_FULL_res/Na23/Elastic_Classifier_SGD/2.txt	[0.38235294, 0.33125, 0.46745562]	[0.38922156, 0.32317073, 0.4702381]	[0.37572254, 0.33974359, 0.46470588]	[173.0, 156.0, 170.0]	0.51785714	0.51176471	0.5147929	0.4702381	0.46470588	0.46745562	0.42600808333333334	0.41636413666666666	0.41951429999999995	0.39421013	0.39339067000000005	0.3936861866666666	0.4829932	0.41040462	0.44375	0.38922156	0.37572254	0.38235294
Na23	Elastic_Classifier_SGD	3	1000	0.41282565130260523	[0.33526012, 0.36538462, 0.53529412]	[0.43939394, 0.34337349, 0.45273632]	[0.38032787, 0.35403727, 0.49056604]	[173.0, 156.0, 170.0]	0.41282565130260523	RES_PAPER_CLASS_376K_train_test_GWAS_split_50_50/STD_FULL_res/Na23/Elastic_Classifier_SGD/3.txt	[0.41860465, 0.31270358, 0.49567723]	[0.42105263, 0.31788079, 0.48587571]	[0.41618497, 0.30769231, 0.50588235]	[173.0, 156.0, 170.0]	0.45273632	0.53529412	0.49056604	0.48587571	0.50588235	0.49567723	0.4118345833333334	0.41197962000000005	0.40831039333333335	0.40826970999999995	0.4099198766666667	0.40899515333333336	0.43939394	0.36538462	0.38032787	0.42105263	0.41618497	0.41860465
Na23	Elastic_Classifier_SGD	3	5000	0.41282565130260523	[0.34682081, 0.34615385, 0.54117647]	[0.44776119, 0.31764706, 0.47179487]	[0.39087948, 0.33128834, 0.50410959]	[173.0, 156.0, 170.0]	0.4148296593186373	RES_PAPER_CLASS_376K_train_test_GWAS_split_50_50/STD_FULL_res/Na23/Elastic_Classifier_SGD/4.txt	[0.3699422, 0.38728324, 0.49673203]	[0.3699422, 0.35263158, 0.55882353]	[0.3699422, 0.42948718, 0.44705882]	[173.0, 156.0, 170.0]	0.47179487	0.54117647	0.50410959	0.55882353	0.44705882	0.49673203	0.41240103999999994	0.41138370999999996	0.4087591366666667	0.42713243666666667	0.4154960666666667	0.41798582333333334	0.44776119	0.34682081	0.39087948	0.3699422	0.42948718	0.38728324
Na23	Elastic_Classifier_SGD	3	10000	0.40080160320641284	[0.28323699, 0.41025641, 0.51176471]	[0.39516129, 0.34782609, 0.45549738]	[0.32996633, 0.37647059, 0.48199446]	[173.0, 156.0, 170.0]	0.4228456913827655	RES_PAPER_CLASS_376K_train_test_GWAS_split_50_50/STD_FULL_res/Na23/Elastic_Classifier_SGD/5.txt	[0.40571429, 0.36024845, 0.50306748]	[0.40112994, 0.34939759, 0.52564103]	[0.41040462, 0.37179487, 0.48235294]	[173.0, 156.0, 170.0]	0.45549738	0.51176471	0.48199446	0.52564103	0.48235294	0.50306748	0.39949492	0.4017527033333333	0.3961437933333333	0.42538951999999997	0.42151747666666667	0.4230100733333333	0.39516129	0.41025641	0.37647059	0.40112994	0.41040462	0.40571429
Na23	Elastic_Classifier_SGD	5	30	0.31462925851703405	[0.31730769, 0.34166667, 0.20731707, 0.12658228, 0.49122807]	[0.2972973, 0.29078014, 0.22077922, 0.18867925, 0.47863248]	[0.30697674, 0.31417625, 0.21383648, 0.15151515, 0.48484848]	[104.0, 120.0, 82.0, 79.0, 114.0]	0.24649298597194388	RES_PAPER_CLASS_376K_train_test_GWAS_split_50_50/STD_FULL_res/Na23/Elastic_Classifier_SGD/6.txt	[0.18848168, 0.30827068, 0.1827957, 0.15037594, 0.33333333]	[0.20689655, 0.28082192, 0.16346154, 0.18518519, 0.34259259]	[0.17307692, 0.34166667, 0.20731707, 0.12658228, 0.3245614]	[104.0, 120.0, 82.0, 79.0, 114.0]	0.47863248	0.49122807	0.48484848	0.34259259	0.34166667	0.33333333	0.295233678	0.296820356	0.29427062	0.235791558	0.23464086799999997	0.232651466	0.29078014	0.31730769	0.30697674	0.20689655	0.20731707	0.18848168
Na23	Elastic_Classifier_SGD	5	100	0.3046092184368738	[0.23076923, 0.125, 0.25609756, 0.34177215, 0.57017544]	[0.25263158, 0.3, 0.24418605, 0.21259843, 0.46099291]	[0.24120603, 0.17647059, 0.25, 0.26213592, 0.50980392]	[104.0, 120.0, 82.0, 79.0, 114.0]	0.22645290581162325	RES_PAPER_CLASS_376K_train_test_GWAS_split_50_50/STD_FULL_res/Na23/Elastic_Classifier_SGD/7.txt	[0.20725389, 0.22018349, 0.16129032, 0.1878453, 0.33636364]	[0.2247191, 0.24489796, 0.14423077, 0.16666667, 0.3490566]	[0.19230769, 0.2, 0.18292683, 0.21518987, 0.3245614]	[104.0, 120.0, 82.0, 79.0, 114.0]	0.46099291	0.57017544	0.50980392	0.3490566	0.3245614	0.33636364	0.29408179399999995	0.304762876	0.287923292	0.22591422000000003	0.222997158	0.222587328	0.25263158	0.25609756	0.25	0.2247191	0.2	0.20725389
Na23	Elastic_Classifier_SGD	5	500	0.24248496993987975	[0.19230769, 0.20833333, 0.2195122, 0.3164557, 0.28947368]	[0.28169014, 0.3125, 0.13043478, 0.17241379, 0.50769231]	[0.22857143, 0.25, 0.16363636, 0.22321429, 0.36871508]	[104.0, 120.0, 82.0, 79.0, 114.0]	0.28256513026052105	RES_PAPER_CLASS_376K_train_test_GWAS_split_50_50/STD_FULL_res/Na23/Elastic_Classifier_SGD/8.txt	[0.27411168, 0.29107981, 0.21538462, 0.20994475, 0.40566038]	[0.29032258, 0.33333333, 0.18584071, 0.18627451, 0.43877551]	[0.25961538, 0.25833333, 0.25609756, 0.24050633, 0.37719298]	[104.0, 120.0, 82.0, 79.0, 114.0]	0.50769231	0.3164557	0.36871508	0.43877551	0.37719298	0.40566038	0.28094620400000003	0.24521652	0.24682743199999999	0.286909328	0.278349116	0.279236248	0.28169014	0.2195122	0.22857143	0.29032258	0.25833333	0.27411168
Na23	Elastic_Classifier_SGD	5	1000	0.23847695390781562	[0.17307692, 0.175, 0.2804878, 0.34177215, 0.26315789]	[0.27692308, 0.26923077, 0.1796875, 0.17647059, 0.4]	[0.21301775, 0.21212121, 0.21904762, 0.23275862, 0.31746032]	[104.0, 120.0, 82.0, 79.0, 114.0]	0.312625250501002	RES_PAPER_CLASS_376K_train_test_GWAS_split_50_50/STD_FULL_res/Na23/Elastic_Classifier_SGD/9.txt	[0.30769231, 0.28444444, 0.19767442, 0.17333333, 0.51028807]	[0.30769231, 0.3047619, 0.18888889, 0.18309859, 0.48062016]	[0.30769231, 0.26666667, 0.20731707, 0.16455696, 0.54385965]	[104.0, 120.0, 82.0, 79.0, 114.0]	0.4	0.34177215	0.31746032	0.48062016	0.54385965	0.51028807	0.260462388	0.24669895199999997	0.238881104	0.29301236999999997	0.298018532	0.294686514	0.26923077	0.26315789	0.21904762	0.3047619	0.26666667	0.28444444
Na23	Elastic_Classifier_SGD	5	5000	0.26452905811623245	[0.29807692, 0.15, 0.18292683, 0.20253165, 0.45614035]	[0.26956522, 0.27272727, 0.13043478, 0.21052632, 0.40944882]	[0.28310502, 0.19354839, 0.15228426, 0.20645161, 0.43153527]	[104.0, 120.0, 82.0, 79.0, 114.0]	0.3186372745490982	RES_PAPER_CLASS_376K_train_test_GWAS_split_50_50/STD_FULL_res/Na23/Elastic_Classifier_SGD/10.txt	[0.30541872, 0.34188034, 0.15189873, 0.24050633, 0.46530612]	[0.31313131, 0.35087719, 0.15789474, 0.24050633, 0.4351145]	[0.29807692, 0.33333333, 0.14634146, 0.24050633, 0.5]	[104.0, 120.0, 82.0, 79.0, 114.0]	0.40944882	0.45614035	0.43153527	0.4351145	0.5	0.46530612	0.258540482	0.25793515	0.25338491	0.299504814	0.303651608	0.30100204799999997	0.26956522	0.20253165	0.20645161	0.31313131	0.29807692	0.30541872
Na23	Elastic_Classifier_SGD	5	10000	0.2725450901803607	[0.25961538, 0.14166667, 0.17073171, 0.3164557, 0.46491228]	[0.28125, 0.29310345, 0.14736842, 0.21008403, 0.40458015]	[0.27, 0.19101124, 0.15819209, 0.25252525, 0.43265306]	[104.0, 120.0, 82.0, 79.0, 114.0]	0.28256513026052105	RES_PAPER_CLASS_376K_train_test_GWAS_split_50_50/STD_FULL_res/Na23/Elastic_Classifier_SGD/11.txt	[0.27149321, 0.29107981, 0.13684211, 0.18791946, 0.47111111]	[0.25641026, 0.33333333, 0.12037037, 0.2, 0.47747748]	[0.28846154, 0.25833333, 0.15853659, 0.17721519, 0.46491228]	[104.0, 120.0, 82.0, 79.0, 114.0]	0.40458015	0.46491228	0.43265306	0.47747748	0.46491228	0.47111111	0.26727721000000004	0.270676348	0.26087632800000005	0.277518288	0.269491786	0.27168914	0.28125	0.25961538	0.25252525	0.25641026	0.25833333	0.27149321
Fe57	GP_Classifier_MATERN	3	30	0.40480961923847697	[0.42553191, 0.2969697, 0.48186528]	[0.34682081, 0.36567164, 0.484375]	[0.38216561, 0.3277592, 0.48311688]	[141.0, 165.0, 193.0]	0.3847695390781563	RES_PAPER_CLASS_376K_train_test_GWAS_split_50_50/STD_FULL_res/Fe57/GP_Classifier_MATERN/0.txt	[0.37671233, 0.30447761, 0.46361186]	[0.36423841, 0.3, 0.48314607]	[0.39007092, 0.30909091, 0.44559585]	[141.0, 165.0, 193.0]	0.484375	0.48186528	0.48311688	0.48314607	0.44559585	0.46361186	0.3989558166666667	0.40145563	0.39768056333333335	0.3824614933333333	0.38158589333333337	0.3816006	0.36567164	0.42553191	0.38216561	0.36423841	0.39007092	0.37671233
Fe57	GP_Classifier_MATERN	3	100	0.39478957915831664	[0.38297872, 0.33333333, 0.45595855]	[0.38028169, 0.34810127, 0.44221106]	[0.38162544, 0.34055728, 0.44897959]	[141.0, 165.0, 193.0]	0.3587174348697395	RES_PAPER_CLASS_376K_train_test_GWAS_split_50_50/STD_FULL_res/Fe57/GP_Classifier_MATERN/1.txt	[0.3202847, 0.33526012, 0.4097035]	[0.32142857, 0.32044199, 0.42696629]	[0.31914894, 0.35151515, 0.39378238]	[141.0, 165.0, 193.0]	0.44221106	0.45595855	0.44897959	0.42696629	0.39378238	0.4097035	0.39019800666666665	0.3907568666666667	0.39038743666666664	0.35627895000000004	0.35481549	0.3550827733333333	0.38028169	0.38297872	0.38162544	0.32142857	0.35151515	0.33526012
Fe57	GP_Classifier_MATERN	3	500	0.37074148296593185	[0.37588652, 0.31515152, 0.41450777]	[0.36551724, 0.31137725, 0.42780749]	[0.37062937, 0.31325301, 0.42105263]	[141.0, 165.0, 193.0]	0.38276553106212424	RES_PAPER_CLASS_376K_train_test_GWAS_split_50_50/STD_FULL_res/Fe57/GP_Classifier_MATERN/2.txt	[0.36690647, 0.33810888, 0.43665768]	[0.37226277, 0.32065217, 0.45505618]	[0.36170213, 0.35757576, 0.41968912]	[141.0, 165.0, 193.0]	0.42780749	0.41450777	0.42105263	0.45505618	0.41968912	0.43665768	0.36823399333333334	0.36851527	0.36831167	0.38265704	0.37965567	0.3805576766666667	0.36551724	0.37588652	0.37062937	0.37226277	0.36170213	0.36690647
Fe57	GP_Classifier_MATERN	3	1000	0.3907815631262525	[0.42553191, 0.30909091, 0.43523316]	[0.40268456, 0.32075472, 0.43979058]	[0.4137931, 0.31481481, 0.4375]	[141.0, 165.0, 193.0]	0.342685370741483	RES_PAPER_CLASS_376K_train_test_GWAS_split_50_50/STD_FULL_res/Fe57/GP_Classifier_MATERN/3.txt	[0.39518072, 0.21402214, 0.38461538]	[0.29927007, 0.27358491, 0.50420168]	[0.58156028, 0.17575758, 0.31088083]	[141.0, 165.0, 193.0]	0.43979058	0.43523316	0.4375	0.50420168	0.58156028	0.39518072	0.38774328666666663	0.3899519933333333	0.38870263666666666	0.35901888666666665	0.35606623	0.3312727466666667	0.40268456	0.42553191	0.4137931	0.29927007	0.31088083	0.38461538
Fe57	GP_Classifier_MATERN	3	5000	0.2985971943887776	[0.92198582, 0.03030303, 0.07253886]	[0.28446389, 0.26315789, 0.60869565]	[0.43478261, 0.05434783, 0.12962963]	[141.0, 165.0, 193.0]	0.2845691382765531	RES_PAPER_CLASS_376K_train_test_GWAS_split_50_50/STD_FULL_res/Fe57/GP_Classifier_MATERN/4.txt	[0.43492586, 0.05405405, 0.04854369]	[0.2832618, 0.25, 0.38461538]	[0.93617021, 0.03030303, 0.02590674]	[141.0, 165.0, 193.0]	0.60869565	0.92198582	0.43478261	0.38461538	0.93617021	0.43492586	0.38543914333333334	0.3416092366666667	0.20625335666666667	0.30595906	0.33079332666666666	0.17917453333333333	0.28446389	0.07253886	0.12962963	0.2832618	0.03030303	0.05405405
Fe57	GP_Classifier_MATERN	3	10000	0.2925851703406814	[0.93617021, 0.03030303, 0.04663212]	[0.28265525, 0.3125, 0.5625]	[0.43421053, 0.05524862, 0.0861244]	[141.0, 165.0, 193.0]	0.2865731462925852	RES_PAPER_CLASS_376K_train_test_GWAS_split_50_50/STD_FULL_res/Fe57/GP_Classifier_MATERN/5.txt	[0.43393148, 0.04444444, 0.05853659]	[0.28177966, 0.26666667, 0.5]	[0.94326241, 0.02424242, 0.03108808]	[141.0, 165.0, 193.0]	0.5625	0.93617021	0.43421053	0.5	0.94326241	0.43393148	0.3858850833333333	0.33770178666666667	0.19186118333333332	0.34948211	0.33286430333333333	0.17897083666666666	0.3125	0.04663212	0.0861244	0.28177966	0.03108808	0.05853659
Fe57	GP_Classifier_MATERN	5	30	0.2625250501002004	[0.28947368, 0.21649485, 0.16216216, 0.30337079, 0.34126984]	[0.20754717, 0.21875, 0.24, 0.23076923, 0.40952381]	[0.24175824, 0.21761658, 0.19354839, 0.26213592, 0.37229437]	[76.0, 97.0, 111.0, 89.0, 126.0]	0.23847695390781562	RES_PAPER_CLASS_376K_train_test_GWAS_split_50_50/STD_FULL_res/Fe57/GP_Classifier_MATERN/6.txt	[0.20338983, 0.27272727, 0.27184466, 0.25870647, 0.18518519]	[0.17821782, 0.26732673, 0.29473684, 0.23214286, 0.22222222]	[0.23684211, 0.27835052, 0.25225225, 0.29213483, 0.15873016]	[76.0, 97.0, 111.0, 89.0, 126.0]	0.40952381	0.34126984	0.37229437	0.29473684	0.29213483	0.27272727	0.261318042	0.262554264	0.2574707	0.238929294	0.24366197399999998	0.23837068400000003	0.23076923	0.28947368	0.24175824	0.23214286	0.25225225	0.25870647
Fe57	GP_Classifier_MATERN	5	100	0.26452905811623245	[0.26315789, 0.20618557, 0.22522523, 0.30337079, 0.31746032]	[0.25, 0.23809524, 0.24038462, 0.2195122, 0.37037037]	[0.25641026, 0.22099448, 0.23255814, 0.25471698, 0.34188034]	[76.0, 97.0, 111.0, 89.0, 126.0]	0.22044088176352705	RES_PAPER_CLASS_376K_train_test_GWAS_split_50_50/STD_FULL_res/Fe57/GP_Classifier_MATERN/7.txt	[0.24242424, 0.1827957, 0.21698113, 0.18009479, 0.27678571]	[0.2247191, 0.19101124, 0.22772277, 0.1557377, 0.31632653]	[0.26315789, 0.17525773, 0.20720721, 0.21348315, 0.24603175]	[76.0, 97.0, 111.0, 89.0, 126.0]	0.37037037	0.31746032	0.34188034	0.31632653	0.26315789	0.27678571	0.26367248600000004	0.26307996000000006	0.26131203999999997	0.22310346799999997	0.22102754600000002	0.219816314	0.24038462	0.26315789	0.25471698	0.2247191	0.21348315	0.21698113
Fe57	GP_Classifier_MATERN	5	500	0.23246492985971945	[0.26315789, 0.1443299, 0.18018018, 0.21348315, 0.34126984]	[0.21978022, 0.17073171, 0.19230769, 0.18811881, 0.3553719]	[0.23952096, 0.15642458, 0.18604651, 0.2, 0.34817814]	[76.0, 97.0, 111.0, 89.0, 126.0]	0.23446893787575152	RES_PAPER_CLASS_376K_train_test_GWAS_split_50_50/STD_FULL_res/Fe57/GP_Classifier_MATERN/8.txt	[0.21935484, 0.20540541, 0.19138756, 0.24545455, 0.29694323]	[0.21518987, 0.21590909, 0.20408163, 0.20610687, 0.33009709]	[0.22368421, 0.19587629, 0.18018018, 0.30337079, 0.26984127]	[76.0, 97.0, 111.0, 89.0, 126.0]	0.3553719	0.34126984	0.34817814	0.33009709	0.30337079	0.29694323	0.22526206599999998	0.22848419200000003	0.22603403799999996	0.23427691	0.23459054799999998	0.23170911800000002	0.19230769	0.21348315	0.2	0.21518987	0.22368421	0.21935484
Fe57	GP_Classifier_MATERN	5	1000	0.22645290581162325	[0.31578947, 0.15463918, 0.20720721, 0.16853933, 0.28571429]	[0.24, 0.19230769, 0.25274725, 0.12711864, 0.32142857]	[0.27272727, 0.17142857, 0.22772277, 0.14492754, 0.30252101]	[76.0, 97.0, 111.0, 89.0, 126.0]	0.20641282565130262	RES_PAPER_CLASS_376K_train_test_GWAS_split_50_50/STD_FULL_res/Fe57/GP_Classifier_MATERN/9.txt	[0.24074074, 0.19047619, 0.13253012, 0.17751479, 0.25]	[0.15725806, 0.28, 0.2, 0.1875, 0.36363636]	[0.51315789, 0.1443299, 0.0990991, 0.16853933, 0.19047619]	[76.0, 97.0, 111.0, 89.0, 126.0]	0.32142857	0.31578947	0.30252101	0.36363636	0.51315789	0.25	0.22672043000000003	0.22637789599999997	0.22386543200000003	0.23767888399999998	0.22312048199999998	0.198252368	0.24	0.20720721	0.22772277	0.2	0.16853933	0.19047619
Fe57	GP_Classifier_MATERN	5	5000	0.17234468937875752	[0.90789474, 0.03092784, 0.01801802, 0.01123596, 0.08730159]	[0.15299335, 0.25, 0.2, 0.11111111, 0.64705882]	[0.26185958, 0.05504587, 0.03305785, 0.02040816, 0.15384615]	[76.0, 97.0, 111.0, 89.0, 126.0]	0.16032064128256512	RES_PAPER_CLASS_376K_train_test_GWAS_split_50_50/STD_FULL_res/Fe57/GP_Classifier_MATERN/10.txt	[0.26070764, 0.03809524, 0.03278689, 0.02040816, 0.07352941]	[0.15184382, 0.25, 0.18181818, 0.11111111, 0.5]	[0.92105263, 0.02061856, 0.01801802, 0.01123596, 0.03968254]	[76.0, 97.0, 111.0, 89.0, 126.0]	0.64705882	0.90789474	0.26185958	0.5	0.92105263	0.26070764	0.272232656	0.21107563000000001	0.104843522	0.23895462199999998	0.202121542	0.085105468	0.2	0.03092784	0.05504587	0.18181818	0.02061856	0.03809524
Fe57	GP_Classifier_MATERN	5	10000	0.16633266533066132	[0.92105263, 0.03092784, 0.01801802, 0.01123596, 0.05555556]	[0.15184382, 0.3, 0.22222222, 0.16666667, 0.53846154]	[0.26070764, 0.05607477, 0.03333333, 0.02105263, 0.10071942]	[76.0, 97.0, 111.0, 89.0, 126.0]	0.16032064128256512	RES_PAPER_CLASS_376K_train_test_GWAS_split_50_50/STD_FULL_res/Fe57/GP_Classifier_MATERN/11.txt	[0.26102941, 0.05714286, 0.01694915, 0.02061856, 0.05970149]	[0.1517094, 0.375, 0.14285714, 0.125, 0.5]	[0.93421053, 0.03092784, 0.00900901, 0.01123596, 0.03174603]	[76.0, 97.0, 111.0, 89.0, 126.0]	0.53846154	0.92105263	0.26070764	0.5	0.93421053	0.26102941	0.27583885	0.207358002	0.094377558	0.258913308	0.20342587400000003	0.08308829400000002	0.22222222	0.03092784	0.05607477	0.1517094	0.03092784	0.05714286
Fe57	GB_Classifier	3	30	0.4228456913827655	[0.45390071, 0.29090909, 0.51295337]	[0.36571429, 0.35820896, 0.52105263]	[0.40506329, 0.32107023, 0.51697128]	[141.0, 165.0, 193.0]	0.3667334669338677	RES_PAPER_CLASS_376K_train_test_GWAS_split_50_50/STD_FULL_res/Fe57/GB_Classifier/0.txt	[0.37288136, 0.29607251, 0.42473118]	[0.35714286, 0.29518072, 0.44134078]	[0.39007092, 0.2969697, 0.40932642]	[141.0, 165.0, 193.0]	0.52105263	0.51295337	0.51697128	0.44134078	0.40932642	0.42473118	0.41499196000000005	0.41925439000000003	0.41436826666666676	0.3645547866666667	0.36545568	0.36456168333333333	0.36571429	0.45390071	0.40506329	0.35714286	0.39007092	0.37288136
Fe57	GB_Classifier	3	100	0.4188376753507014	[0.42553191, 0.32727273, 0.49222798]	[0.4137931, 0.3483871, 0.47738693]	[0.41958042, 0.3375, 0.48469388]	[141.0, 165.0, 193.0]	0.3867735470941884	RES_PAPER_CLASS_376K_train_test_GWAS_split_50_50/STD_FULL_res/Fe57/GB_Classifier/1.txt	[0.33887043, 0.33962264, 0.46437995]	[0.31875, 0.35294118, 0.47311828]	[0.36170213, 0.32727273, 0.45595855]	[141.0, 165.0, 193.0]	0.47738693	0.49222798	0.48469388	0.47311828	0.45595855	0.46437995	0.41318904333333334	0.4150108733333333	0.4139247666666667	0.38160315333333333	0.38164447000000007	0.38095767333333336	0.4137931	0.42553191	0.41958042	0.35294118	0.36170213	0.33962264
Fe57	GB_Classifier	3	500	0.4248496993987976	[0.41843972, 0.32121212, 0.51813472]	[0.40972222, 0.34415584, 0.49751244]	[0.41403509, 0.3322884, 0.50761421]	[141.0, 165.0, 193.0]	0.42084168336673344	RES_PAPER_CLASS_376K_train_test_GWAS_split_50_50/STD_FULL_res/Fe57/GB_Classifier/2.txt	[0.41496599, 0.30263158, 0.515]	[0.39869281, 0.33093525, 0.49758454]	[0.43262411, 0.27878788, 0.53367876]	[141.0, 165.0, 193.0]	0.49751244	0.51813472	0.50761421	0.49758454	0.53367876	0.515	0.4171301666666667	0.41926218666666665	0.41797923333333326	0.4090708666666667	0.41503025000000004	0.4108658566666667	0.40972222	0.41843972	0.41403509	0.39869281	0.43262411	0.41496599
Fe57	GB_Classifier	3	1000	0.4529058116232465	[0.4751773, 0.38181818, 0.49740933]	[0.46527778, 0.38650307, 0.5]	[0.47017544, 0.38414634, 0.4987013]	[141.0, 165.0, 193.0]	0.38877755511022044	RES_PAPER_CLASS_376K_train_test_GWAS_split_50_50/STD_FULL_res/Fe57/GB_Classifier/3.txt	[0.35494881, 0.33038348, 0.46994536]	[0.34210526, 0.32183908, 0.49710983]	[0.36879433, 0.33939394, 0.44559585]	[141.0, 165.0, 193.0]	0.5	0.49740933	0.4987013	0.49710983	0.44559585	0.46994536	0.45059361666666664	0.45146827000000006	0.45100769333333335	0.3870180566666666	0.3845947066666667	0.38509255	0.46527778	0.4751773	0.47017544	0.34210526	0.36879433	0.35494881
Fe57	GB_Classifier	3	5000	0.41282565130260523	[0.43971631, 0.32121212, 0.47150259]	[0.3974359, 0.34640523, 0.47894737]	[0.41750842, 0.33333333, 0.47519582]	[141.0, 165.0, 193.0]	0.40080160320641284	RES_PAPER_CLASS_376K_train_test_GWAS_split_50_50/STD_FULL_res/Fe57/GB_Classifier/4.txt	[0.4341637, 0.32478632, 0.44808743]	[0.43571429, 0.30645161, 0.47398844]	[0.43262411, 0.34545455, 0.42487047]	[141.0, 165.0, 193.0]	0.47894737	0.47150259	0.47519582	0.47398844	0.43262411	0.44808743	0.4075961666666667	0.41081034	0.40867918999999997	0.40538478000000006	0.4009830433333333	0.4023458166666667	0.3974359	0.43971631	0.41750842	0.43571429	0.42487047	0.4341637
Fe57	GB_Classifier	3	10000	0.4248496993987976	[0.46099291, 0.35151515, 0.4611399]	[0.40372671, 0.34939759, 0.51744186]	[0.43046358, 0.35045317, 0.48767123]	[141.0, 165.0, 193.0]	0.44288577154308617	RES_PAPER_CLASS_376K_train_test_GWAS_split_50_50/STD_FULL_res/Fe57/GB_Classifier/5.txt	[0.44871795, 0.34177215, 0.52432432]	[0.40935673, 0.35761589, 0.5480226]	[0.4964539, 0.32727273, 0.50259067]	[141.0, 165.0, 193.0]	0.51744186	0.4611399	0.48767123	0.5480226	0.50259067	0.52432432	0.4235220533333333	0.42454931999999995	0.42286266	0.43833174	0.4421057666666666	0.4382714733333333	0.40372671	0.46099291	0.43046358	0.40935673	0.4964539	0.44871795
Fe57	GB_Classifier	5	30	0.2545090180360721	[0.35526316, 0.22680412, 0.15315315, 0.23595506, 0.31746032]	[0.23478261, 0.21359223, 0.23943662, 0.23333333, 0.33333333]	[0.28272251, 0.22, 0.18681319, 0.23463687, 0.32520325]	[76.0, 97.0, 111.0, 89.0, 126.0]	0.2625250501002004	RES_PAPER_CLASS_376K_train_test_GWAS_split_50_50/STD_FULL_res/Fe57/GB_Classifier/6.txt	[0.19480519, 0.23762376, 0.26415094, 0.22459893, 0.35390947]	[0.19230769, 0.22857143, 0.27722772, 0.21428571, 0.36752137]	[0.19736842, 0.24742268, 0.25225225, 0.23595506, 0.34126984]	[76.0, 97.0, 111.0, 89.0, 126.0]	0.33333333	0.35526316	0.32520325	0.36752137	0.34126984	0.35390947	0.250895624	0.257727162	0.249875164	0.255982784	0.25485365	0.255017658	0.23478261	0.23595506	0.23463687	0.22857143	0.24742268	0.23762376
Fe57	GB_Classifier	5	100	0.2565130260521042	[0.30263158, 0.19587629, 0.22522523, 0.21348315, 0.33333333]	[0.25274725, 0.19587629, 0.25510204, 0.19, 0.37168142]	[0.2754491, 0.19587629, 0.23923445, 0.2010582, 0.35146444]	[76.0, 97.0, 111.0, 89.0, 126.0]	0.24649298597194388	RES_PAPER_CLASS_376K_train_test_GWAS_split_50_50/STD_FULL_res/Fe57/GB_Classifier/7.txt	[0.22891566, 0.1875, 0.26605505, 0.29850746, 0.24434389]	[0.21111111, 0.18947368, 0.27102804, 0.26785714, 0.28421053]	[0.25, 0.18556701, 0.26126126, 0.33707865, 0.21428571]	[76.0, 97.0, 111.0, 89.0, 126.0]	0.37168142	0.33333333	0.35146444	0.28421053	0.33707865	0.29850746	0.2530814	0.254109916	0.252616496	0.24473609999999998	0.24963852599999997	0.24506441199999998	0.25274725	0.22522523	0.23923445	0.26785714	0.25	0.24434389
Fe57	GB_Classifier	5	500	0.22444889779559118	[0.30263158, 0.22680412, 0.20720721, 0.14606742, 0.24603175]	[0.25842697, 0.21359223, 0.23, 0.13402062, 0.28181818]	[0.27878788, 0.22, 0.21800948, 0.13978495, 0.26271186]	[76.0, 97.0, 111.0, 89.0, 126.0]	0.23046092184368738	RES_PAPER_CLASS_376K_train_test_GWAS_split_50_50/STD_FULL_res/Fe57/GB_Classifier/8.txt	[0.27058824, 0.20833333, 0.15841584, 0.22330097, 0.28947368]	[0.24468085, 0.21052632, 0.17582418, 0.1965812, 0.32352941]	[0.30263158, 0.20618557, 0.14414414, 0.25842697, 0.26190476]	[76.0, 97.0, 111.0, 89.0, 126.0]	0.28181818	0.30263158	0.27878788	0.32352941	0.30263158	0.28947368	0.2235716	0.225748416	0.22385883399999998	0.23022839199999998	0.234658604	0.23002241199999998	0.23	0.22680412	0.22	0.21052632	0.25842697	0.22330097
Fe57	GB_Classifier	5	1000	0.26452905811623245	[0.32894737, 0.27835052, 0.20720721, 0.24719101, 0.27777778]	[0.27173913, 0.23478261, 0.25842697, 0.22, 0.33980583]	[0.29761905, 0.25471698, 0.23, 0.23280423, 0.30567686]	[76.0, 97.0, 111.0, 89.0, 126.0]	0.2745490981963928	RES_PAPER_CLASS_376K_train_test_GWAS_split_50_50/STD_FULL_res/Fe57/GB_Classifier/9.txt	[0.32183908, 0.21875, 0.18627451, 0.30927835, 0.33333333]	[0.28571429, 0.22105263, 0.20430108, 0.28571429, 0.36111111]	[0.36842105, 0.21649485, 0.17117117, 0.33707865, 0.30952381]	[76.0, 97.0, 111.0, 89.0, 126.0]	0.33980583	0.32894737	0.30567686	0.36111111	0.36842105	0.33333333	0.264950908	0.26789477799999994	0.264163424	0.27157868	0.280537906	0.273895054	0.25842697	0.27777778	0.25471698	0.28571429	0.30952381	0.30927835
Fe57	GB_Classifier	5	5000	0.250501002004008	[0.28947368, 0.2371134, 0.1981982, 0.28089888, 0.26190476]	[0.23913043, 0.2371134, 0.21153846, 0.23809524, 0.32673267]	[0.26190476, 0.2371134, 0.20465116, 0.25773196, 0.2907489]	[76.0, 97.0, 111.0, 89.0, 126.0]	0.280561122244489	RES_PAPER_CLASS_376K_train_test_GWAS_split_50_50/STD_FULL_res/Fe57/GB_Classifier/10.txt	[0.31182796, 0.28421053, 0.22105263, 0.22110553, 0.35193133]	[0.26363636, 0.29032258, 0.26582278, 0.2, 0.38317757]	[0.38157895, 0.27835052, 0.18918919, 0.24719101, 0.32539683]	[76.0, 97.0, 111.0, 89.0, 126.0]	0.32673267	0.28947368	0.2907489	0.38317757	0.38157895	0.35193133	0.25052204	0.25351778399999997	0.25043003599999997	0.28059185799999997	0.2843413	0.278025596	0.23809524	0.26190476	0.25773196	0.26582278	0.27835052	0.28421053
Fe57	GB_Classifier	5	10000	0.2565130260521042	[0.30263158, 0.2371134, 0.21621622, 0.30337079, 0.24603175]	[0.26436782, 0.22772277, 0.24, 0.22881356, 0.33333333]	[0.28220859, 0.23232323, 0.22748815, 0.26086957, 0.28310502]	[76.0, 97.0, 111.0, 89.0, 126.0]	0.25851703406813625	RES_PAPER_CLASS_376K_train_test_GWAS_split_50_50/STD_FULL_res/Fe57/GB_Classifier/11.txt	[0.33333333, 0.23333333, 0.18905473, 0.17989418, 0.33898305]	[0.27586207, 0.25301205, 0.21111111, 0.17, 0.36363636]	[0.42105263, 0.21649485, 0.17117117, 0.19101124, 0.31746032]	[76.0, 97.0, 111.0, 89.0, 126.0]	0.33333333	0.30337079	0.28310502	0.36363636	0.42105263	0.33898305	0.258847496	0.261072748	0.257198912	0.254724318	0.26343804200000004	0.25491972399999996	0.24	0.24603175	0.26086957	0.25301205	0.21649485	0.23333333
Fe57	DNN_Classifier	3	30	0.4028056112224449	[0.58865248, 0.08484848, 0.5388601]	[0.35775862, 0.3255814, 0.46428571]	[0.44504021, 0.13461538, 0.49880096]	[141.0, 165.0, 193.0]	0.37074148296593185	RES_PAPER_CLASS_376K_train_test_GWAS_split_50_50/STD_FULL_res/Fe57/DNN_Classifier/Dense30_3/0.txt	[0.37630662, 0.31843575, 0.41926346]	[0.36986301, 0.29533679, 0.4625]	[0.38297872, 0.34545455, 0.38341969]	[141.0, 165.0, 193.0]	0.46428571	0.58865248	0.49880096	0.4625	0.38341969	0.41926346	0.38254191000000004	0.40412035333333335	0.35948551666666667	0.3758999333333333	0.37061765333333335	0.37133527666666666	0.35775862	0.5388601	0.44504021	0.36986301	0.38297872	0.37630662
Fe57	DNN_Classifier	3	100	0.4228456913827655	[0.42553191, 0.33939394, 0.49222798]	[0.39735099, 0.38356164, 0.47029703]	[0.4109589, 0.36012862, 0.48101266]	[141.0, 165.0, 193.0]	0.38877755511022044	RES_PAPER_CLASS_376K_train_test_GWAS_split_50_50/STD_FULL_res/Fe57/DNN_Classifier/Dense100_3/0.txt	[0.36184211, 0.35435435, 0.4432133]	[0.33742331, 0.35119048, 0.47619048]	[0.39007092, 0.35757576, 0.41450777]	[141.0, 165.0, 193.0]	0.47029703	0.49222798	0.48101266	0.47619048	0.41450777	0.4432133	0.41706988666666667	0.4190512766666667	0.4173667266666667	0.38826809	0.3873848166666667	0.38646991999999997	0.39735099	0.42553191	0.4109589	0.35119048	0.39007092	0.36184211
Fe57	DNN_Classifier	3	500	0.41082164328657317	[0.46099291, 0.24848485, 0.51295337]	[0.40372671, 0.3129771, 0.47826087]	[0.43046358, 0.27702703, 0.495]	[141.0, 165.0, 193.0]	0.38877755511022044	RES_PAPER_CLASS_376K_train_test_GWAS_split_50_50/STD_FULL_res/Fe57/DNN_Classifier/Dense500_3/0.txt	[0.34200743, 0.3022508, 0.48325359]	[0.359375, 0.32191781, 0.44888889]	[0.32624113, 0.28484848, 0.52331606]	[141.0, 165.0, 193.0]	0.47826087	0.51295337	0.495	0.44888889	0.52331606	0.48325359	0.39832156	0.4074770433333333	0.4008302033333333	0.37672723333333336	0.3781352233333333	0.37583727333333333	0.40372671	0.46099291	0.43046358	0.359375	0.32624113	0.34200743
Fe57	DNN_Classifier	3	1000	0.4028056112224449	[0.36879433, 0.43030303, 0.40414508]	[0.33986928, 0.37566138, 0.49681529]	[0.3537415, 0.40112994, 0.44571429]	[141.0, 165.0, 193.0]	0.3867735470941884	RES_PAPER_CLASS_376K_train_test_GWAS_split_50_50/STD_FULL_res/Fe57/DNN_Classifier/Dense1000_3/0.txt	[0.33093525, 0.33908046, 0.47311828]	[0.33576642, 0.32240437, 0.49162011]	[0.32624113, 0.35757576, 0.45595855]	[141.0, 165.0, 193.0]	0.49681529	0.43030303	0.44571429	0.49162011	0.45595855	0.47311828	0.40411531666666667	0.4010808133333333	0.40019524333333334	0.3832636333333333	0.37992514666666666	0.3810446633333333	0.37566138	0.40414508	0.40112994	0.33576642	0.35757576	0.33908046
Fe57	DNN_Classifier	3	5000	0.36072144288577157	[0.24822695, 0.76969697, 0.09326425]	[0.44303797, 0.33597884, 0.42857143]	[0.31818182, 0.46777164, 0.15319149]	[141.0, 165.0, 193.0]	0.38877755511022044	RES_PAPER_CLASS_376K_train_test_GWAS_split_50_50/STD_FULL_res/Fe57/DNN_Classifier/Dense5000_3/0.txt	[0.43902439, 0.35164835, 0.37908497]	[0.38502674, 0.32160804, 0.51327434]	[0.5106383, 0.38787879, 0.30051813]	[141.0, 165.0, 193.0]	0.44303797	0.76969697	0.46777164	0.51327434	0.5106383	0.43902439	0.4025294133333333	0.3703960566666667	0.31304831666666666	0.40663637333333336	0.3996784066666666	0.38991923666666667	0.42857143	0.24822695	0.31818182	0.38502674	0.38787879	0.37908497
Fe57	DNN_Classifier	3	10000	0.40681362725450904	[0.29787234, 0.52727273, 0.38341969]	[0.4375, 0.33984375, 0.50340136]	[0.35443038, 0.41330166, 0.43529412]	[141.0, 165.0, 193.0]	0.3867735470941884	RES_PAPER_CLASS_376K_train_test_GWAS_split_50_50/STD_FULL_res/Fe57/DNN_Classifier/Dense10000_3/0.txt	[0.0, 0.0, 0.55861071]	[0.0, 0.0, 0.3875502]	[0.0, 0.0, 1.0]	[141.0, 165.0, 193.0]	0.50340136	0.52727273	0.43529412	0.3875502	1.0	0.55861071	0.4269150366666667	0.40285492	0.40100872000000004	0.1291834	0.3333333333333333	0.18620356999999998	0.4375	0.38341969	0.41330166	0.0	0.0	0.0
Fe57	DNN_Classifier	5	30	0.22444889779559118	[0.44736842, 0.24742268, 0.02702703, 0.20224719, 0.26190476]	[0.23287671, 0.21428571, 0.10714286, 0.16666667, 0.31428571]	[0.30630631, 0.22966507, 0.04316547, 0.18274112, 0.28571429]	[76.0, 97.0, 111.0, 89.0, 126.0]	0.24248496993987975	RES_PAPER_CLASS_376K_train_test_GWAS_split_50_50/STD_FULL_res/Fe57/DNN_Classifier/Dense30_5/0.txt	[0.23809524, 0.18867925, 0.16969697, 0.21052632, 0.35521236]	[0.2173913, 0.24193548, 0.25925926, 0.16455696, 0.34586466]	[0.26315789, 0.15463918, 0.12612613, 0.29213483, 0.36507937]	[76.0, 97.0, 111.0, 89.0, 126.0]	0.31428571	0.44736842	0.30630631	0.34586466	0.36507937	0.35521236	0.20705153199999998	0.23719401599999998	0.20951845200000002	0.245801532	0.24022748	0.232442028	0.21428571	0.24742268	0.22966507	0.24193548	0.26315789	0.21052632
Fe57	DNN_Classifier	5	100	0.2665330661322645	[0.36842105, 0.18556701, 0.25225225, 0.24719101, 0.29365079]	[0.25925926, 0.20224719, 0.28571429, 0.1981982, 0.39784946]	[0.30434783, 0.19354839, 0.26794258, 0.22, 0.33789954]	[76.0, 97.0, 111.0, 89.0, 126.0]	0.23847695390781562	RES_PAPER_CLASS_376K_train_test_GWAS_split_50_50/STD_FULL_res/Fe57/DNN_Classifier/Dense100_5/0.txt	[0.27329193, 0.21276596, 0.21538462, 0.25726141, 0.23474178]	[0.25882353, 0.21978022, 0.25, 0.20394737, 0.28735632]	[0.28947368, 0.20618557, 0.18918919, 0.34831461, 0.1984127]	[76.0, 97.0, 111.0, 89.0, 126.0]	0.39784946	0.36842105	0.33789954	0.28735632	0.34831461	0.27329193	0.26865368	0.26941642200000004	0.264747668	0.24398148800000002	0.24631514999999998	0.23868914000000002	0.25925926	0.25225225	0.26794258	0.25	0.20618557	0.23474178
Fe57	DNN_Classifier	5	500	0.23847695390781562	[0.31578947, 0.19587629, 0.14414414, 0.23595506, 0.30952381]	[0.23762376, 0.17924528, 0.22222222, 0.19444444, 0.34821429]	[0.27118644, 0.18719212, 0.17486339, 0.21319797, 0.32773109]	[76.0, 97.0, 111.0, 89.0, 126.0]	0.22845691382765532	RES_PAPER_CLASS_376K_train_test_GWAS_split_50_50/STD_FULL_res/Fe57/DNN_Classifier/Dense500_5/0.txt	[0.21538462, 0.23255814, 0.2016129, 0.17877095, 0.30088496]	[0.25925926, 0.21186441, 0.18248175, 0.17777778, 0.34]	[0.18421053, 0.25773196, 0.22522523, 0.17977528, 0.26984127]	[76.0, 97.0, 111.0, 89.0, 126.0]	0.34821429	0.31578947	0.32773109	0.34	0.26984127	0.30088496	0.23634999800000003	0.24025775400000002	0.23483420199999996	0.23427663999999998	0.223356854	0.22584231399999996	0.22222222	0.23595506	0.21319797	0.21186441	0.22522523	0.21538462
Fe57	DNN_Classifier	5	1000	0.2124248496993988	[0.25, 0.26804124, 0.10810811, 0.26966292, 0.1984127]	[0.2, 0.17567568, 0.22222222, 0.18897638, 0.33333333]	[0.22222222, 0.2122449, 0.14545455, 0.22222222, 0.24875622]	[76.0, 97.0, 111.0, 89.0, 126.0]	0.2545090180360721	RES_PAPER_CLASS_376K_train_test_GWAS_split_50_50/STD_FULL_res/Fe57/DNN_Classifier/Dense1000_5/0.txt	[0.28571429, 0.17142857, 0.22119816, 0.28054299, 0.3047619]	[0.25252525, 0.19230769, 0.22641509, 0.23484848, 0.38095238]	[0.32894737, 0.15463918, 0.21621622, 0.34831461, 0.25396825]	[76.0, 97.0, 111.0, 89.0, 126.0]	0.33333333	0.26966292	0.24875622	0.38095238	0.34831461	0.3047619	0.224041522	0.218844994	0.210180022	0.257409778	0.260417126	0.252729182	0.2	0.25	0.22222222	0.23484848	0.25396825	0.28054299
Fe57	RF_Classifier	3	30	0.3907815631262525	[0.43971631, 0.3030303, 0.43005181]	[0.36904762, 0.33112583, 0.46111111]	[0.4012945, 0.3164557, 0.44504021]	[141.0, 165.0, 193.0]	0.37675350701402804	RES_PAPER_CLASS_376K_train_test_GWAS_split_50_50/STD_FULL_res/Fe57/RF_Classifier/0.txt	[0.38795987, 0.28301887, 0.44619423]	[0.36708861, 0.29411765, 0.45212766]	[0.41134752, 0.27272727, 0.44041451]	[141.0, 165.0, 193.0]	0.46111111	0.43971631	0.44504021	0.45212766	0.44041451	0.44619423	0.3870948533333334	0.39093280666666663	0.3875968033333333	0.37111130666666664	0.3748297666666667	0.37239099	0.36904762	0.43005181	0.4012945	0.36708861	0.41134752	0.38795987
Fe57	RF_Classifier	3	100	0.40681362725450904	[0.4751773, 0.29090909, 0.45595855]	[0.39411765, 0.33566434, 0.47311828]	[0.43086817, 0.31168831, 0.46437995]	[141.0, 165.0, 193.0]	0.4088176352705411	RES_PAPER_CLASS_376K_train_test_GWAS_split_50_50/STD_FULL_res/Fe57/RF_Classifier/1.txt	[0.44884488, 0.30573248, 0.46194226]	[0.41975309, 0.32214765, 0.46808511]	[0.4822695, 0.29090909, 0.45595855]	[141.0, 165.0, 193.0]	0.47311828	0.4751773	0.46437995	0.46808511	0.4822695	0.46194226	0.40096675666666665	0.4073483133333333	0.40231214333333326	0.4033286166666667	0.40971238	0.40550653999999997	0.39411765	0.45595855	0.43086817	0.41975309	0.45595855	0.44884488
Fe57	RF_Classifier	3	500	0.42084168336673344	[0.43971631, 0.31515152, 0.49740933]	[0.37125749, 0.34899329, 0.52459016]	[0.4025974, 0.33121019, 0.5106383]	[141.0, 165.0, 193.0]	0.41082164328657317	RES_PAPER_CLASS_376K_train_test_GWAS_split_50_50/STD_FULL_res/Fe57/RF_Classifier/2.txt	[0.41744548, 0.33125, 0.47619048]	[0.37222222, 0.34193548, 0.51829268]	[0.4751773, 0.32121212, 0.44041451]	[141.0, 165.0, 193.0]	0.52459016	0.49740933	0.5106383	0.51829268	0.4751773	0.47619048	0.41494698	0.41742572	0.4148152966666667	0.4108167933333333	0.41226797666666665	0.40829531999999996	0.37125749	0.43971631	0.4025974	0.37222222	0.44041451	0.41744548
Fe57	RF_Classifier	3	1000	0.43286573146292584	[0.4751773, 0.28484848, 0.52849741]	[0.40606061, 0.34057971, 0.52040816]	[0.4379085, 0.31023102, 0.52442159]	[141.0, 165.0, 193.0]	0.43687374749499	RES_PAPER_CLASS_376K_train_test_GWAS_split_50_50/STD_FULL_res/Fe57/RF_Classifier/3.txt	[0.45847176, 0.31168831, 0.51928021]	[0.43125, 0.33566434, 0.51530612]	[0.4893617, 0.29090909, 0.52331606]	[141.0, 165.0, 193.0]	0.52040816	0.52849741	0.52442159	0.51530612	0.52331606	0.51928021	0.4223494933333334	0.42950773000000003	0.4241870366666667	0.42740682	0.43452894999999997	0.42981342666666666	0.40606061	0.4751773	0.4379085	0.43125	0.4893617	0.45847176
Fe57	RF_Classifier	3	5000	0.4168336673346693	[0.5177305, 0.27878788, 0.4611399]	[0.41477273, 0.32857143, 0.4863388]	[0.46056782, 0.30163934, 0.47340426]	[141.0, 165.0, 193.0]	0.4028056112224449	RES_PAPER_CLASS_376K_train_test_GWAS_split_50_50/STD_FULL_res/Fe57/RF_Classifier/4.txt	[0.45061728, 0.25675676, 0.47619048]	[0.3989071, 0.29007634, 0.48648649]	[0.5177305, 0.23030303, 0.46632124]	[141.0, 165.0, 193.0]	0.4863388	0.5177305	0.47340426	0.48648649	0.5177305	0.47619048	0.40989432	0.4192194266666667	0.4118704733333334	0.39182331	0.4047849233333333	0.3945215066666667	0.41477273	0.4611399	0.46056782	0.3989071	0.46632124	0.45061728
Fe57	RF_Classifier	3	10000	0.42084168336673344	[0.4893617, 0.29090909, 0.48186528]	[0.41317365, 0.34042553, 0.48691099]	[0.44805195, 0.31372549, 0.484375]	[141.0, 165.0, 193.0]	0.41282565130260523	RES_PAPER_CLASS_376K_train_test_GWAS_split_50_50/STD_FULL_res/Fe57/RF_Classifier/5.txt	[0.42138365, 0.31168831, 0.48924731]	[0.37853107, 0.33566434, 0.50837989]	[0.4751773, 0.29090909, 0.47150259]	[141.0, 165.0, 193.0]	0.48691099	0.4893617	0.484375	0.50837989	0.4751773	0.48924731	0.41350338999999997	0.4207120233333333	0.4153841466666666	0.4075251	0.41252965999999996	0.4074397566666666	0.41317365	0.48186528	0.44805195	0.37853107	0.47150259	0.42138365
Fe57	RF_Classifier	5	30	0.24448897795591182	[0.31578947, 0.26804124, 0.17117117, 0.24719101, 0.24603175]	[0.22641509, 0.24074074, 0.24050633, 0.2, 0.32291667]	[0.26373626, 0.25365854, 0.2, 0.22110553, 0.27927928]	[76.0, 97.0, 111.0, 89.0, 126.0]	0.21643286573146292	RES_PAPER_CLASS_376K_train_test_GWAS_split_50_50/STD_FULL_res/Fe57/RF_Classifier/6.txt	[0.28571429, 0.16494845, 0.12962963, 0.19889503, 0.30222222]	[0.24528302, 0.16494845, 0.13333333, 0.19565217, 0.34343434]	[0.34210526, 0.16494845, 0.12612613, 0.20224719, 0.26984127]	[76.0, 97.0, 111.0, 89.0, 126.0]	0.32291667	0.31578947	0.27927928	0.34343434	0.34210526	0.30222222	0.24611576600000004	0.249644928	0.243555922	0.21653026199999997	0.22105366	0.21628192400000001	0.24050633	0.24719101	0.25365854	0.19565217	0.20224719	0.19889503
Fe57	RF_Classifier	5	100	0.24248496993987975	[0.34210526, 0.20618557, 0.18018018, 0.23595506, 0.26984127]	[0.26, 0.1980198, 0.2173913, 0.2, 0.33663366]	[0.29545455, 0.2020202, 0.19704433, 0.21649485, 0.29955947]	[76.0, 97.0, 111.0, 89.0, 126.0]	0.24248496993987975	RES_PAPER_CLASS_376K_train_test_GWAS_split_50_50/STD_FULL_res/Fe57/RF_Classifier/7.txt	[0.2755102, 0.18478261, 0.22009569, 0.18285714, 0.32478632]	[0.225, 0.1954023, 0.23469388, 0.18604651, 0.35185185]	[0.35526316, 0.17525773, 0.20720721, 0.17977528, 0.3015873]	[76.0, 97.0, 111.0, 89.0, 126.0]	0.33663366	0.34210526	0.29955947	0.35185185	0.35526316	0.32478632	0.24240895199999998	0.24685346800000002	0.24211467999999997	0.23859890800000003	0.24381813599999996	0.237606392	0.2173913	0.23595506	0.21649485	0.225	0.20720721	0.22009569
Fe57	RF_Classifier	5	500	0.2665330661322645	[0.38157895, 0.2371134, 0.21621622, 0.23595506, 0.28571429]	[0.28431373, 0.21495327, 0.28235294, 0.21, 0.34285714]	[0.3258427, 0.2254902, 0.24489796, 0.22222222, 0.31168831]	[76.0, 97.0, 111.0, 89.0, 126.0]	0.250501002004008	RES_PAPER_CLASS_376K_train_test_GWAS_split_50_50/STD_FULL_res/Fe57/RF_Classifier/8.txt	[0.26737968, 0.25242718, 0.23232323, 0.23280423, 0.26605505]	[0.22522523, 0.23853211, 0.26436782, 0.22, 0.31521739]	[0.32894737, 0.26804124, 0.20720721, 0.24719101, 0.23015873]	[76.0, 97.0, 111.0, 89.0, 126.0]	0.34285714	0.38157895	0.3258427	0.31521739	0.32894737	0.26737968	0.266895416	0.271315584	0.266028278	0.25266851	0.256309112	0.25019787400000004	0.28235294	0.2371134	0.24489796	0.23853211	0.24719101	0.25242718
Fe57	RF_Classifier	5	1000	0.27054108216432865	[0.35526316, 0.21649485, 0.18018018, 0.25842697, 0.34920635]	[0.22881356, 0.22580645, 0.21978022, 0.28395062, 0.37931034]	[0.27835052, 0.22105263, 0.1980198, 0.27058824, 0.36363636]	[76.0, 97.0, 111.0, 89.0, 126.0]	0.25250501002004005	RES_PAPER_CLASS_376K_train_test_GWAS_split_50_50/STD_FULL_res/Fe57/RF_Classifier/9.txt	[0.29834254, 0.2364532, 0.23923445, 0.19417476, 0.30150754]	[0.25714286, 0.22641509, 0.25510204, 0.17094017, 0.4109589]	[0.35526316, 0.24742268, 0.22522523, 0.2247191, 0.23809524]	[76.0, 97.0, 111.0, 89.0, 126.0]	0.37931034	0.35526316	0.36363636	0.4109589	0.35526316	0.30150754	0.267532238	0.271914302	0.26632951	0.264111812	0.258145082	0.25394249799999996	0.22881356	0.25842697	0.27058824	0.25510204	0.23809524	0.23923445
Fe57	RF_Classifier	5	5000	0.25851703406813625	[0.42105263, 0.19587629, 0.21621622, 0.17977528, 0.3015873]	[0.26229508, 0.20652174, 0.27272727, 0.19277108, 0.33333333]	[0.32323232, 0.2010582, 0.24120603, 0.18604651, 0.31666667]	[76.0, 97.0, 111.0, 89.0, 126.0]	0.25851703406813625	RES_PAPER_CLASS_376K_train_test_GWAS_split_50_50/STD_FULL_res/Fe57/RF_Classifier/10.txt	[0.375, 0.16304348, 0.23923445, 0.21164021, 0.29464286]	[0.31034483, 0.17241379, 0.25510204, 0.2, 0.33673469]	[0.47368421, 0.15463918, 0.22522523, 0.2247191, 0.26190476]	[76.0, 97.0, 111.0, 89.0, 126.0]	0.33333333	0.42105263	0.32323232	0.33673469	0.47368421	0.375	0.25352969999999997	0.262901544	0.253641946	0.25491906999999997	0.26803449599999996	0.2567122	0.26229508	0.21621622	0.24120603	0.25510204	0.22522523	0.23923445
Fe57	RF_Classifier	5	10000	0.2725450901803607	[0.39473684, 0.2371134, 0.27927928, 0.24719101, 0.23809524]	[0.26315789, 0.25, 0.30392157, 0.23404255, 0.30927835]	[0.31578947, 0.24338624, 0.29107981, 0.24043716, 0.2690583]	[76.0, 97.0, 111.0, 89.0, 126.0]	0.25851703406813625	RES_PAPER_CLASS_376K_train_test_GWAS_split_50_50/STD_FULL_res/Fe57/RF_Classifier/11.txt	[0.32989691, 0.2173913, 0.23188406, 0.25380711, 0.25925926]	[0.27118644, 0.22988506, 0.25, 0.23148148, 0.31111111]	[0.42105263, 0.20618557, 0.21621622, 0.28089888, 0.22222222]	[76.0, 97.0, 111.0, 89.0, 126.0]	0.30927835	0.39473684	0.31578947	0.31111111	0.42105263	0.32989691	0.272080072	0.27928315400000003	0.271950196	0.25873281800000003	0.26931510399999997	0.258447728	0.26315789	0.24719101	0.2690583	0.25	0.22222222	0.25380711
Fe57	SVM_CLassifier	3	30	0.41282565130260523	[0.42553191, 0.26666667, 0.52849741]	[0.36363636, 0.35483871, 0.48571429]	[0.39215686, 0.30449827, 0.50620347]	[141.0, 165.0, 193.0]	0.3807615230460922	RES_PAPER_CLASS_376K_train_test_GWAS_split_50_50/STD_FULL_res/Fe57/SVM_CLassifier/0.txt	[0.43209877, 0.30722892, 0.40350877]	[0.38251366, 0.30538922, 0.46308725]	[0.4964539, 0.30909091, 0.35751295]	[141.0, 165.0, 193.0]	0.48571429	0.52849741	0.50620347	0.46308725	0.4964539	0.43209877	0.40139645333333335	0.4068986633333333	0.40095286666666663	0.38366337666666667	0.38768592	0.38094548666666667	0.36363636	0.42553191	0.39215686	0.38251366	0.35751295	0.40350877
Fe57	SVM_CLassifier	3	100	0.40080160320641284	[0.4751773, 0.2, 0.51813472]	[0.38505747, 0.28695652, 0.47619048]	[0.42539683, 0.23571429, 0.49627792]	[141.0, 165.0, 193.0]	0.41282565130260523	RES_PAPER_CLASS_376K_train_test_GWAS_split_50_50/STD_FULL_res/Fe57/SVM_CLassifier/1.txt	[0.43333333, 0.32484076, 0.46875]	[0.40880503, 0.34228188, 0.47120419]	[0.46099291, 0.30909091, 0.46632124]	[141.0, 165.0, 193.0]	0.47619048	0.51813472	0.49627792	0.47120419	0.46632124	0.46875	0.38273482333333336	0.3977706733333333	0.3857963466666667	0.4074303666666667	0.41213502	0.4089746966666667	0.38505747	0.4751773	0.42539683	0.40880503	0.46099291	0.43333333
Fe57	SVM_CLassifier	3	500	0.4148296593186373	[0.46808511, 0.2969697, 0.47668394]	[0.38823529, 0.34027778, 0.4972973]	[0.4244373, 0.3171521, 0.48677249]	[141.0, 165.0, 193.0]	0.4308617234468938	RES_PAPER_CLASS_376K_train_test_GWAS_split_50_50/STD_FULL_res/Fe57/SVM_CLassifier/2.txt	[0.43918919, 0.30721003, 0.52741514]	[0.41935484, 0.31818182, 0.53157895]	[0.46099291, 0.2969697, 0.52331606]	[141.0, 165.0, 193.0]	0.4972973	0.47668394	0.48677249	0.53157895	0.52331606	0.52741514	0.4086034566666667	0.4139129166666667	0.40945396333333334	0.4230385366666667	0.42709288999999995	0.4246047866666667	0.38823529	0.46808511	0.4244373	0.41935484	0.46099291	0.43918919
Fe57	SVM_CLassifier	3	1000	0.43687374749499	[0.4964539, 0.33333333, 0.48186528]	[0.41916168, 0.35947712, 0.51955307]	[0.45454545, 0.34591195, 0.5]	[141.0, 165.0, 193.0]	0.4288577154308617	RES_PAPER_CLASS_376K_train_test_GWAS_split_50_50/STD_FULL_res/Fe57/SVM_CLassifier/3.txt	[0.42809365, 0.34069401, 0.5026178]	[0.40506329, 0.35526316, 0.50793651]	[0.45390071, 0.32727273, 0.49740933]	[141.0, 165.0, 193.0]	0.51955307	0.4964539	0.5	0.50793651	0.49740933	0.5026178	0.4327306233333333	0.43721750333333337	0.4334858	0.42275431999999996	0.4261942566666666	0.42380182	0.41916168	0.48186528	0.45454545	0.40506329	0.45390071	0.42809365
Fe57	SVM_CLassifier	3	5000	0.4529058116232465	[0.4893617, 0.33939394, 0.52331606]	[0.44230769, 0.37086093, 0.52604167]	[0.46464646, 0.35443038, 0.52467532]	[141.0, 165.0, 193.0]	0.4348697394789579	RES_PAPER_CLASS_376K_train_test_GWAS_split_50_50/STD_FULL_res/Fe57/SVM_CLassifier/4.txt	[0.46779661, 0.30065359, 0.5138539]	[0.44805195, 0.32624113, 0.5]	[0.4893617, 0.27878788, 0.52849741]	[141.0, 165.0, 193.0]	0.52604167	0.52331606	0.52467532	0.5	0.52849741	0.5138539	0.44640343	0.4506905666666667	0.4479173866666666	0.42476436	0.43221566333333333	0.4274347	0.44230769	0.4893617	0.46464646	0.44805195	0.4893617	0.46779661
Fe57	SVM_CLassifier	3	10000	0.4408817635270541	[0.45390071, 0.28484848, 0.56476684]	[0.43835616, 0.33098592, 0.51658768]	[0.44599303, 0.30618893, 0.53960396]	[141.0, 165.0, 193.0]	0.4148296593186373	RES_PAPER_CLASS_376K_train_test_GWAS_split_50_50/STD_FULL_res/Fe57/SVM_CLassifier/5.txt	[0.43986254, 0.28115016, 0.50253807]	[0.42666667, 0.2972973, 0.49253731]	[0.45390071, 0.26666667, 0.51295337]	[141.0, 165.0, 193.0]	0.51658768	0.56476684	0.53960396	0.49253731	0.51295337	0.50253807	0.4286432533333333	0.4345053433333333	0.43059530666666673	0.4055004266666667	0.41117358333333326	0.40785025666666663	0.43835616	0.45390071	0.44599303	0.42666667	0.45390071	0.43986254
Fe57	SVM_CLassifier	5	30	0.2685370741482966	[0.38157895, 0.19587629, 0.17117117, 0.2247191, 0.37301587]	[0.25892857, 0.2345679, 0.24358974, 0.2173913, 0.34558824]	[0.30851064, 0.21348315, 0.2010582, 0.22099448, 0.35877863]	[76.0, 97.0, 111.0, 89.0, 126.0]	0.24248496993987975	RES_PAPER_CLASS_376K_train_test_GWAS_split_50_50/STD_FULL_res/Fe57/SVM_CLassifier/6.txt	[0.21468927, 0.13114754, 0.21319797, 0.28019324, 0.34188034]	[0.18811881, 0.13953488, 0.24418605, 0.24576271, 0.37037037]	[0.25, 0.12371134, 0.18918919, 0.3258427, 0.31746032]	[76.0, 97.0, 111.0, 89.0, 126.0]	0.34558824	0.38157895	0.35877863	0.37037037	0.3258427	0.34188034	0.26001314999999997	0.269272276	0.26056502	0.23759456399999998	0.24124071000000002	0.23622167200000002	0.24358974	0.2247191	0.22099448	0.24418605	0.25	0.21468927
Fe57	SVM_CLassifier	5	100	0.2665330661322645	[0.38157895, 0.19587629, 0.18918919, 0.14606742, 0.4047619]	[0.24369748, 0.22352941, 0.25609756, 0.20634921, 0.34]	[0.2974359, 0.20879121, 0.21761658, 0.17105263, 0.36956522]	[76.0, 97.0, 111.0, 89.0, 126.0]	0.25250501002004005	RES_PAPER_CLASS_376K_train_test_GWAS_split_50_50/STD_FULL_res/Fe57/SVM_CLassifier/7.txt	[0.28888889, 0.20512821, 0.21052632, 0.23391813, 0.3127572]	[0.25, 0.20408163, 0.2244898, 0.24390244, 0.32478632]	[0.34210526, 0.20618557, 0.1981982, 0.2247191, 0.3015873]	[76.0, 97.0, 111.0, 89.0, 126.0]	0.34	0.4047619	0.36956522	0.32478632	0.34210526	0.3127572	0.253934732	0.26349475	0.252892308	0.249452038	0.254559086	0.25024375	0.24369748	0.19587629	0.21761658	0.24390244	0.2247191	0.23391813
Fe57	SVM_CLassifier	5	500	0.2665330661322645	[0.36842105, 0.22680412, 0.15315315, 0.16853933, 0.4047619]	[0.26168224, 0.26190476, 0.20731707, 0.19230769, 0.34459459]	[0.30601093, 0.24309392, 0.1761658, 0.17964072, 0.37226277]	[76.0, 97.0, 111.0, 89.0, 126.0]	0.2865731462925852	RES_PAPER_CLASS_376K_train_test_GWAS_split_50_50/STD_FULL_res/Fe57/SVM_CLassifier/8.txt	[0.31693989, 0.22222222, 0.24669604, 0.24705882, 0.3671875]	[0.27102804, 0.27692308, 0.24137931, 0.25925926, 0.36153846]	[0.38157895, 0.18556701, 0.25225225, 0.23595506, 0.37301587]	[76.0, 97.0, 111.0, 89.0, 126.0]	0.34459459	0.4047619	0.37226277	0.36153846	0.38157895	0.3671875	0.25356127	0.26433590999999995	0.255434828	0.28202563	0.285673828	0.280020894	0.26168224	0.22680412	0.24309392	0.27102804	0.25225225	0.24705882
Fe57	SVM_CLassifier	5	1000	0.2845691382765531	[0.43421053, 0.21649485, 0.17117117, 0.16853933, 0.42857143]	[0.28448276, 0.26582278, 0.2375, 0.1875, 0.375]	[0.34375, 0.23863636, 0.19895288, 0.17751479, 0.4]	[76.0, 97.0, 111.0, 89.0, 126.0]	0.2965931863727455	RES_PAPER_CLASS_376K_train_test_GWAS_split_50_50/STD_FULL_res/Fe57/SVM_CLassifier/9.txt	[0.35820896, 0.25149701, 0.27004219, 0.17931034, 0.37096774]	[0.288, 0.3, 0.25396825, 0.23214286, 0.37704918]	[0.47368421, 0.21649485, 0.28828829, 0.14606742, 0.36507937]	[76.0, 97.0, 111.0, 89.0, 126.0]	0.375	0.43421053	0.4	0.37704918	0.47368421	0.37096774	0.270061108	0.283797462	0.27177080600000003	0.290232058	0.29792282800000003	0.28600524800000005	0.26582278	0.21649485	0.23863636	0.288	0.28828829	0.27004219
Fe57	SVM_CLassifier	5	5000	0.2865731462925852	[0.46052632, 0.17525773, 0.22522523, 0.12359551, 0.43650794]	[0.28688525, 0.21794872, 0.27472527, 0.19298246, 0.36423841]	[0.35353535, 0.19428571, 0.24752475, 0.15068493, 0.39711191]	[76.0, 97.0, 111.0, 89.0, 126.0]	0.2745490981963928	RES_PAPER_CLASS_376K_train_test_GWAS_split_50_50/STD_FULL_res/Fe57/SVM_CLassifier/10.txt	[0.33170732, 0.23391813, 0.26337449, 0.13138686, 0.34710744]	[0.26356589, 0.27027027, 0.24242424, 0.1875, 0.36206897]	[0.44736842, 0.20618557, 0.28828829, 0.1011236, 0.33333333]	[76.0, 97.0, 111.0, 89.0, 126.0]	0.36423841	0.46052632	0.39711191	0.36206897	0.44736842	0.34710744	0.26735602199999997	0.28422254599999996	0.26862853	0.26516587399999997	0.275259842	0.261498848	0.27472527	0.22522523	0.24752475	0.26356589	0.28828829	0.26337449
Fe57	SVM_CLassifier	5	10000	0.2965931863727455	[0.48684211, 0.2371134, 0.18018018, 0.13483146, 0.44444444]	[0.2983871, 0.2987013, 0.23809524, 0.19047619, 0.37086093]	[0.37, 0.26436782, 0.20512821, 0.15789474, 0.40433213]	[76.0, 97.0, 111.0, 89.0, 126.0]	0.2865731462925852	RES_PAPER_CLASS_376K_train_test_GWAS_split_50_50/STD_FULL_res/Fe57/SVM_CLassifier/11.txt	[0.33, 0.26900585, 0.25806452, 0.17808219, 0.36051502]	[0.26612903, 0.31081081, 0.23357664, 0.22807018, 0.39252336]	[0.43421053, 0.2371134, 0.28828829, 0.14606742, 0.33333333]	[76.0, 97.0, 111.0, 89.0, 126.0]	0.37086093	0.48684211	0.40433213	0.39252336	0.43421053	0.36051502	0.279304152	0.296682318	0.28034458000000007	0.286222004	0.28780259399999997	0.279133516	0.2983871	0.2371134	0.26436782	0.26612903	0.28828829	0.26900585
Fe57	Linear_SGD_Classifier	3	30	0.3907815631262525	[0.45390071, 0.19393939, 0.51295337]	[0.36158192, 0.29906542, 0.46046512]	[0.40251572, 0.23529412, 0.48529412]	[141.0, 165.0, 193.0]	0.38877755511022044	RES_PAPER_CLASS_376K_train_test_GWAS_split_50_50/STD_FULL_res/Fe57/Linear_SGD_Classifier/0.txt	[0.33212996, 0.37183099, 0.44808743]	[0.33823529, 0.34736842, 0.47398844]	[0.32624113, 0.4, 0.42487047]	[141.0, 165.0, 193.0]	0.46046512	0.51295337	0.48529412	0.47398844	0.42487047	0.44808743	0.37370415333333334	0.38693115666666666	0.3743679866666667	0.3865307166666667	0.3837038666666667	0.3840161266666666	0.36158192	0.45390071	0.40251572	0.34736842	0.4	0.37183099
Fe57	Linear_SGD_Classifier	3	100	0.3847695390781563	[0.44680851, 0.34545455, 0.37305699]	[0.39873418, 0.33727811, 0.41860465]	[0.42140468, 0.34131737, 0.39452055]	[141.0, 165.0, 193.0]	0.3466933867735471	RES_PAPER_CLASS_376K_train_test_GWAS_split_50_50/STD_FULL_res/Fe57/Linear_SGD_Classifier/1.txt	[0.36363636, 0.29315961, 0.37634409]	[0.3258427, 0.31690141, 0.39106145]	[0.41134752, 0.27272727, 0.3626943]	[141.0, 165.0, 193.0]	0.41860465	0.44680851	0.42140468	0.39106145	0.41134752	0.37634409	0.3848723133333333	0.38844001666666667	0.38574753333333334	0.3446018533333333	0.3489230300000001	0.34438002	0.39873418	0.37305699	0.39452055	0.3258427	0.3626943	0.36363636
Fe57	Linear_SGD_Classifier	3	500	0.3927855711422846	[0.43262411, 0.32121212, 0.42487047]	[0.37654321, 0.33333333, 0.46067416]	[0.40264026, 0.32716049, 0.44204852]	[141.0, 165.0, 193.0]	0.374749498997996	RES_PAPER_CLASS_376K_train_test_GWAS_split_50_50/STD_FULL_res/Fe57/Linear_SGD_Classifier/2.txt	[0.35460993, 0.37325905, 0.39215686]	[0.35460993, 0.34536082, 0.42682927]	[0.35460993, 0.40606061, 0.3626943]	[141.0, 165.0, 193.0]	0.46067416	0.43262411	0.44204852	0.42682927	0.40606061	0.39215686	0.39018356666666665	0.39290223333333335	0.39061642333333335	0.3756000066666667	0.3744549466666667	0.3733419466666667	0.37654321	0.42487047	0.40264026	0.35460993	0.3626943	0.37325905
Fe57	Linear_SGD_Classifier	3	1000	0.3847695390781563	[0.43262411, 0.36363636, 0.36787565]	[0.3836478, 0.34090909, 0.43292683]	[0.40666667, 0.35190616, 0.3977591]	[141.0, 165.0, 193.0]	0.40681362725450904	RES_PAPER_CLASS_376K_train_test_GWAS_split_50_50/STD_FULL_res/Fe57/Linear_SGD_Classifier/3.txt	[0.40540541, 0.36734694, 0.44568245]	[0.38709677, 0.35393258, 0.48192771]	[0.42553191, 0.38181818, 0.41450777]	[141.0, 165.0, 193.0]	0.43292683	0.43262411	0.40666667	0.48192771	0.42553191	0.44568245	0.3858279066666667	0.38804537333333333	0.3854439766666667	0.4076523533333334	0.40728595333333334	0.40614493333333335	0.3836478	0.36787565	0.3977591	0.38709677	0.41450777	0.40540541
Fe57	Linear_SGD_Classifier	3	5000	0.3927855711422846	[0.45390071, 0.29090909, 0.43523316]	[0.36571429, 0.33802817, 0.46153846]	[0.40506329, 0.31270358, 0.448]	[141.0, 165.0, 193.0]	0.4248496993987976	RES_PAPER_CLASS_376K_train_test_GWAS_split_50_50/STD_FULL_res/Fe57/Linear_SGD_Classifier/4.txt	[0.41558442, 0.36137072, 0.48780488]	[0.38323353, 0.37179487, 0.51136364]	[0.45390071, 0.35151515, 0.46632124]	[141.0, 165.0, 193.0]	0.46153846	0.45390071	0.448	0.51136364	0.46632124	0.48780488	0.38842697333333326	0.3933476533333333	0.38858895666666665	0.42213068	0.42391236666666665	0.42158667333333333	0.36571429	0.43523316	0.40506329	0.38323353	0.45390071	0.41558442
Fe57	Linear_SGD_Classifier	3	10000	0.3907815631262525	[0.43262411, 0.32121212, 0.41968912]	[0.39102564, 0.32317073, 0.45251397]	[0.41077441, 0.32218845, 0.43548387]	[141.0, 165.0, 193.0]	0.38276553106212424	RES_PAPER_CLASS_376K_train_test_GWAS_split_50_50/STD_FULL_res/Fe57/Linear_SGD_Classifier/5.txt	[0.38187702, 0.27831715, 0.46842105]	[0.35119048, 0.29861111, 0.47593583]	[0.41843972, 0.26060606, 0.4611399]	[141.0, 165.0, 193.0]	0.45251397	0.43262411	0.43548387	0.47593583	0.4611399	0.46842105	0.3889034466666667	0.39117511666666666	0.3894822433333333	0.3752458066666667	0.38006189333333334	0.3762050733333333	0.39102564	0.41968912	0.41077441	0.35119048	0.41843972	0.38187702
Fe57	Linear_SGD_Classifier	5	30	0.20440881763527055	[0.36842105, 0.09278351, 0.21621622, 0.19101124, 0.19047619]	[0.22047244, 0.1097561, 0.26666667, 0.17, 0.24]	[0.27586207, 0.10055866, 0.23880597, 0.17989418, 0.21238938]	[76.0, 97.0, 111.0, 89.0, 126.0]	0.20841683366733466	RES_PAPER_CLASS_376K_train_test_GWAS_split_50_50/STD_FULL_res/Fe57/Linear_SGD_Classifier/6.txt	[0.15228426, 0.15286624, 0.30188679, 0.18181818, 0.20444444]	[0.12396694, 0.2, 0.25974026, 0.21538462, 0.23232323]	[0.19736842, 0.12371134, 0.36036036, 0.15730337, 0.18253968]	[76.0, 97.0, 111.0, 89.0, 126.0]	0.26666667	0.36842105	0.27586207	0.25974026	0.36036036	0.30188679	0.20137904200000004	0.211781642	0.20150205200000001	0.20628301000000002	0.204256634	0.19865998200000004	0.22047244	0.19101124	0.21238938	0.21538462	0.18253968	0.18181818
Fe57	Linear_SGD_Classifier	5	100	0.24448897795591182	[0.14473684, 0.21649485, 0.20720721, 0.14606742, 0.42857143]	[0.13414634, 0.19626168, 0.24468085, 0.17808219, 0.37762238]	[0.13924051, 0.20588235, 0.22439024, 0.16049383, 0.40148699]	[76.0, 97.0, 111.0, 89.0, 126.0]	0.21042084168336672	RES_PAPER_CLASS_376K_train_test_GWAS_split_50_50/STD_FULL_res/Fe57/Linear_SGD_Classifier/7.txt	[0.23958333, 0.1420765, 0.23188406, 0.23, 0.2037037]	[0.19827586, 0.15116279, 0.25, 0.20720721, 0.24444444]	[0.30263158, 0.13402062, 0.21621622, 0.25842697, 0.17460317]	[76.0, 97.0, 111.0, 89.0, 126.0]	0.37762238	0.42857143	0.40148699	0.25	0.30263158	0.23958333	0.22615868800000002	0.22861554999999995	0.226298784	0.21021806	0.217179712	0.209449518	0.19626168	0.20720721	0.20588235	0.20720721	0.21621622	0.23
Fe57	Linear_SGD_Classifier	5	500	0.22044088176352705	[0.22368421, 0.15463918, 0.18018018, 0.26966292, 0.26984127]	[0.25, 0.16129032, 0.17699115, 0.19047619, 0.34343434]	[0.23611111, 0.15789474, 0.17857143, 0.22325581, 0.30222222]	[76.0, 97.0, 111.0, 89.0, 126.0]	0.24849699398797595	RES_PAPER_CLASS_376K_train_test_GWAS_split_50_50/STD_FULL_res/Fe57/Linear_SGD_Classifier/8.txt	[0.23030303, 0.19354839, 0.21256039, 0.25641026, 0.32653061]	[0.21348315, 0.20224719, 0.22916667, 0.23584906, 0.33613445]	[0.25, 0.18556701, 0.1981982, 0.28089888, 0.31746032]	[76.0, 97.0, 111.0, 89.0, 126.0]	0.34343434	0.26984127	0.30222222	0.33613445	0.31746032	0.32653061	0.22443839999999998	0.21960155199999995	0.21961106199999997	0.24337610400000004	0.24642488199999998	0.24387053600000003	0.19047619	0.22368421	0.22325581	0.22916667	0.25	0.23030303
Fe57	Linear_SGD_Classifier	5	1000	0.250501002004008	[0.25, 0.18556701, 0.26126126, 0.31460674, 0.24603175]	[0.24050633, 0.18, 0.28431373, 0.22580645, 0.32978723]	[0.24516129, 0.18274112, 0.27230047, 0.2629108, 0.28181818]	[76.0, 97.0, 111.0, 89.0, 126.0]	0.2545090180360721	RES_PAPER_CLASS_376K_train_test_GWAS_split_50_50/STD_FULL_res/Fe57/Linear_SGD_Classifier/9.txt	[0.26900585, 0.19689119, 0.18461538, 0.18461538, 0.40163934]	[0.24210526, 0.19791667, 0.21428571, 0.16981132, 0.41525424]	[0.30263158, 0.19587629, 0.16216216, 0.20224719, 0.38888889]	[76.0, 97.0, 111.0, 89.0, 126.0]	0.32978723	0.31460674	0.28181818	0.41525424	0.38888889	0.40163934	0.25208274799999997	0.251493352	0.24898637199999998	0.24787463999999998	0.250361222	0.247353428	0.24050633	0.25	0.2629108	0.21428571	0.20224719	0.19689119
Fe57	Linear_SGD_Classifier	5	5000	0.24448897795591182	[0.28947368, 0.26804124, 0.20720721, 0.24719101, 0.23015873]	[0.20754717, 0.24074074, 0.25274725, 0.21782178, 0.31182796]	[0.24175824, 0.25365854, 0.22772277, 0.23157895, 0.26484018]	[76.0, 97.0, 111.0, 89.0, 126.0]	0.2685370741482966	RES_PAPER_CLASS_376K_train_test_GWAS_split_50_50/STD_FULL_res/Fe57/Linear_SGD_Classifier/10.txt	[0.24852071, 0.22105263, 0.25490196, 0.21761658, 0.37190083]	[0.22580645, 0.22580645, 0.27956989, 0.20192308, 0.38793103]	[0.27631579, 0.21649485, 0.23423423, 0.23595506, 0.35714286]	[76.0, 97.0, 111.0, 89.0, 126.0]	0.31182796	0.28947368	0.26484018	0.38793103	0.35714286	0.37190083	0.24613698	0.248414374	0.243911736	0.26420738	0.264028558	0.26279854199999997	0.24074074	0.24719101	0.24175824	0.22580645	0.23595506	0.24852071
Fe57	Linear_SGD_Classifier	5	10000	0.23446893787575152	[0.28947368, 0.22680412, 0.16216216, 0.19101124, 0.3015873]	[0.28205128, 0.19298246, 0.22222222, 0.16190476, 0.31404959]	[0.28571429, 0.20853081, 0.1875, 0.17525773, 0.30769231]	[76.0, 97.0, 111.0, 89.0, 126.0]	0.28857715430861725	RES_PAPER_CLASS_376K_train_test_GWAS_split_50_50/STD_FULL_res/Fe57/Linear_SGD_Classifier/11.txt	[0.26900585, 0.23115578, 0.27149321, 0.33333333, 0.33497537]	[0.24210526, 0.2254902, 0.27272727, 0.29565217, 0.44155844]	[0.30263158, 0.2371134, 0.27027027, 0.38202247, 0.26984127]	[76.0, 97.0, 111.0, 89.0, 126.0]	0.31404959	0.3015873	0.30769231	0.44155844	0.38202247	0.33497537	0.23464206199999998	0.23420769999999996	0.23293902800000002	0.295506668	0.292375798	0.287992708	0.22222222	0.22680412	0.20853081	0.27272727	0.27027027	0.27149321
Fe57	Lasso_Classifier_SGD	3	30	0.4028056112224449	[0.4964539, 0.23636364, 0.47668394]	[0.37433155, 0.34513274, 0.46231156]	[0.42682927, 0.28057554, 0.46938776]	[141.0, 165.0, 193.0]	0.3166332665330661	RES_PAPER_CLASS_376K_train_test_GWAS_split_50_50/STD_FULL_res/Fe57/Lasso_Classifier_SGD/0.txt	[0.28289474, 0.37017995, 0.28196721]	[0.26380368, 0.32142857, 0.38392857]	[0.30496454, 0.43636364, 0.22279793]	[141.0, 165.0, 193.0]	0.46231156	0.4964539	0.46938776	0.38392857	0.43636364	0.37017995	0.3939252833333333	0.40316715999999997	0.39226418999999996	0.32305360666666666	0.32137537	0.31168063333333335	0.37433155	0.47668394	0.42682927	0.32142857	0.30496454	0.28289474
Fe57	Lasso_Classifier_SGD	3	100	0.3787575150300601	[0.46808511, 0.39393939, 0.30051813]	[0.36871508, 0.32663317, 0.47933884]	[0.4125, 0.35714286, 0.36942675]	[141.0, 165.0, 193.0]	0.3486973947895792	RES_PAPER_CLASS_376K_train_test_GWAS_split_50_50/STD_FULL_res/Fe57/Lasso_Classifier_SGD/1.txt	[0.34615385, 0.27184466, 0.4137931]	[0.31578947, 0.29166667, 0.42391304]	[0.38297872, 0.25454545, 0.40414508]	[141.0, 165.0, 193.0]	0.47933884	0.46808511	0.4125	0.42391304	0.40414508	0.4137931	0.39156236333333333	0.38751420999999997	0.37968987	0.3437897266666667	0.34722308333333335	0.3439305366666667	0.36871508	0.39393939	0.36942675	0.31578947	0.38297872	0.34615385
Fe57	Lasso_Classifier_SGD	3	500	0.41082164328657317	[0.42553191, 0.34545455, 0.45595855]	[0.36585366, 0.34969325, 0.51162791]	[0.39344262, 0.34756098, 0.48219178]	[141.0, 165.0, 193.0]	0.3687374749498998	RES_PAPER_CLASS_376K_train_test_GWAS_split_50_50/STD_FULL_res/Fe57/Lasso_Classifier_SGD/2.txt	[0.34246575, 0.36464088, 0.39534884]	[0.33112583, 0.33502538, 0.45033113]	[0.35460993, 0.4, 0.35233161]	[141.0, 165.0, 193.0]	0.51162791	0.45595855	0.48219178	0.45033113	0.4	0.39534884	0.4090582733333334	0.40898167	0.4077317933333333	0.37216078	0.3689805133333333	0.36748515666666665	0.36585366	0.42553191	0.39344262	0.33502538	0.35460993	0.36464088
Fe57	Lasso_Classifier_SGD	3	1000	0.40480961923847697	[0.41843972, 0.41818182, 0.38341969]	[0.39864865, 0.36898396, 0.45121951]	[0.4083045, 0.39204545, 0.41456583]	[141.0, 165.0, 193.0]	0.3847695390781563	RES_PAPER_CLASS_376K_train_test_GWAS_split_50_50/STD_FULL_res/Fe57/Lasso_Classifier_SGD/3.txt	[0.45859873, 0.29392971, 0.39892183]	[0.41618497, 0.31081081, 0.41573034]	[0.5106383, 0.27878788, 0.38341969]	[141.0, 165.0, 193.0]	0.45121951	0.41843972	0.41456583	0.41618497	0.5106383	0.45859873	0.40628404	0.40668041000000005	0.4049719266666667	0.3809087066666666	0.3909486233333333	0.38381675666666665	0.39864865	0.41818182	0.4083045	0.41573034	0.38341969	0.39892183
Fe57	Lasso_Classifier_SGD	3	5000	0.37074148296593185	[0.40425532, 0.27878788, 0.42487047]	[0.35625, 0.2987013, 0.44324324]	[0.37873754, 0.28840125, 0.43386243]	[141.0, 165.0, 193.0]	0.3727454909819639	RES_PAPER_CLASS_376K_train_test_GWAS_split_50_50/STD_FULL_res/Fe57/Lasso_Classifier_SGD/4.txt	[0.39130435, 0.27329193, 0.44632768]	[0.3480663, 0.28025478, 0.49068323]	[0.44680851, 0.26666667, 0.40932642]	[141.0, 165.0, 193.0]	0.44324324	0.42487047	0.43386243	0.49068323	0.44680851	0.44632768	0.36606484666666667	0.3693045566666666	0.3670004066666667	0.3730014366666667	0.3742672	0.3703079866666667	0.35625	0.40425532	0.37873754	0.3480663	0.40932642	0.39130435
Fe57	Lasso_Classifier_SGD	3	10000	0.3967935871743487	[0.45390071, 0.32121212, 0.41968912]	[0.38095238, 0.33974359, 0.46285714]	[0.41423948, 0.33021807, 0.44021739]	[141.0, 165.0, 193.0]	0.40480961923847697	RES_PAPER_CLASS_376K_train_test_GWAS_split_50_50/STD_FULL_res/Fe57/Lasso_Classifier_SGD/5.txt	[0.3862069, 0.31707317, 0.49473684]	[0.37583893, 0.3190184, 0.5026738]	[0.39716312, 0.31515152, 0.48704663]	[141.0, 165.0, 193.0]	0.46285714	0.45390071	0.44021739	0.5026738	0.48704663	0.49473684	0.39451770333333336	0.39826731666666665	0.3948916466666666	0.3991770433333333	0.39978709	0.39933897	0.38095238	0.41968912	0.41423948	0.37583893	0.39716312	0.3862069
Fe57	Lasso_Classifier_SGD	5	30	0.22244488977955912	[0.30263158, 0.13402062, 0.28828829, 0.16853933, 0.22222222]	[0.17829457, 0.22413793, 0.23880597, 0.1744186, 0.30434783]	[0.22439024, 0.16774194, 0.26122449, 0.17142857, 0.25688073]	[76.0, 97.0, 111.0, 89.0, 126.0]	0.20641282565130262	RES_PAPER_CLASS_376K_train_test_GWAS_split_50_50/STD_FULL_res/Fe57/Lasso_Classifier_SGD/6.txt	[0.19631902, 0.20869565, 0.16513761, 0.2278481, 0.23580786]	[0.18390805, 0.18045113, 0.1682243, 0.26086957, 0.26213592]	[0.21052632, 0.24742268, 0.16216216, 0.20224719, 0.21428571]	[76.0, 97.0, 111.0, 89.0, 126.0]	0.30434783	0.30263158	0.26122449	0.26213592	0.24742268	0.23580786	0.22400098000000002	0.22314040799999998	0.216333194	0.21111779400000003	0.207328812	0.20676164800000002	0.22413793	0.22222222	0.22439024	0.18390805	0.21052632	0.20869565
Fe57	Lasso_Classifier_SGD	5	100	0.23647294589178355	[0.5, 0.17525773, 0.14414414, 0.19101124, 0.23809524]	[0.27536232, 0.20731707, 0.19277108, 0.17525773, 0.3030303]	[0.35514019, 0.18994413, 0.16494845, 0.1827957, 0.26666667]	[76.0, 97.0, 111.0, 89.0, 126.0]	0.20641282565130262	RES_PAPER_CLASS_376K_train_test_GWAS_split_50_50/STD_FULL_res/Fe57/Lasso_Classifier_SGD/7.txt	[0.175, 0.14659686, 0.21333333, 0.18811881, 0.29090909]	[0.16666667, 0.14893617, 0.21052632, 0.16814159, 0.34042553]	[0.18421053, 0.1443299, 0.21621622, 0.21348315, 0.25396825]	[76.0, 97.0, 111.0, 89.0, 126.0]	0.3030303	0.5	0.35514019	0.34042553	0.25396825	0.29090909	0.2307477	0.24970167000000001	0.231899028	0.206939256	0.20244161	0.202791618	0.20731707	0.19101124	0.18994413	0.16814159	0.21348315	0.18811881
Fe57	Lasso_Classifier_SGD	5	500	0.23446893787575152	[0.26315789, 0.15463918, 0.15315315, 0.34831461, 0.26984127]	[0.26315789, 0.16666667, 0.20238095, 0.2012987, 0.35789474]	[0.26315789, 0.16042781, 0.17435897, 0.25514403, 0.30769231]	[76.0, 97.0, 111.0, 89.0, 126.0]	0.25250501002004005	RES_PAPER_CLASS_376K_train_test_GWAS_split_50_50/STD_FULL_res/Fe57/Lasso_Classifier_SGD/8.txt	[0.25531915, 0.26262626, 0.21105528, 0.23350254, 0.2962963]	[0.21428571, 0.25742574, 0.23863636, 0.21296296, 0.35555556]	[0.31578947, 0.26804124, 0.18918919, 0.25842697, 0.25396825]	[76.0, 97.0, 111.0, 89.0, 126.0]	0.35789474	0.34831461	0.30769231	0.35555556	0.31578947	0.2962963	0.23827979	0.23782122	0.232156202	0.255773266	0.257083024	0.25175990600000003	0.20238095	0.26315789	0.25514403	0.23863636	0.25842697	0.25531915
Fe57	Lasso_Classifier_SGD	5	1000	0.2605210420841683	[0.30263158, 0.16494845, 0.24324324, 0.25842697, 0.32539683]	[0.24731183, 0.16842105, 0.27, 0.24210526, 0.35344828]	[0.27218935, 0.16666667, 0.25592417, 0.25, 0.33884298]	[76.0, 97.0, 111.0, 89.0, 126.0]	0.2625250501002004	RES_PAPER_CLASS_376K_train_test_GWAS_split_50_50/STD_FULL_res/Fe57/Lasso_Classifier_SGD/9.txt	[0.25287356, 0.29319372, 0.23478261, 0.2295082, 0.3]	[0.2244898, 0.29787234, 0.22689076, 0.22340426, 0.35106383]	[0.28947368, 0.28865979, 0.24324324, 0.23595506, 0.26190476]	[76.0, 97.0, 111.0, 89.0, 126.0]	0.35344828	0.32539683	0.33884298	0.35106383	0.28947368	0.3	0.25625728400000003	0.258929414	0.256724634	0.264744198	0.263847306	0.262071618	0.24731183	0.25842697	0.25592417	0.22689076	0.26190476	0.25287356
Fe57	Lasso_Classifier_SGD	5	5000	0.24048096192384769	[0.35526316, 0.18556701, 0.20720721, 0.23595506, 0.24603175]	[0.225, 0.18367347, 0.25, 0.20792079, 0.35227273]	[0.2755102, 0.18461538, 0.22660099, 0.22105263, 0.28971963]	[76.0, 97.0, 111.0, 89.0, 126.0]	0.29458917835671344	RES_PAPER_CLASS_376K_train_test_GWAS_split_50_50/STD_FULL_res/Fe57/Lasso_Classifier_SGD/10.txt	[0.27777778, 0.26136364, 0.27488152, 0.2617801, 0.375]	[0.24038462, 0.29113924, 0.29, 0.24509804, 0.39473684]	[0.32894737, 0.2371134, 0.26126126, 0.28089888, 0.35714286]	[76.0, 97.0, 111.0, 89.0, 126.0]	0.35227273	0.35526316	0.28971963	0.39473684	0.35714286	0.375	0.243773398	0.246004838	0.239499766	0.292271748	0.293072754	0.290160608	0.225	0.23595506	0.22660099	0.29	0.28089888	0.27488152
Fe57	Lasso_Classifier_SGD	5	10000	0.24849699398797595	[0.42105263, 0.21649485, 0.16216216, 0.2247191, 0.26190476]	[0.2601626, 0.19444444, 0.20454545, 0.22727273, 0.35869565]	[0.32160804, 0.20487805, 0.18090452, 0.2259887, 0.30275229]	[76.0, 97.0, 111.0, 89.0, 126.0]	0.2985971943887776	RES_PAPER_CLASS_376K_train_test_GWAS_split_50_50/STD_FULL_res/Fe57/Lasso_Classifier_SGD/11.txt	[0.30232558, 0.20994475, 0.32599119, 0.27807487, 0.35497835]	[0.27083333, 0.22619048, 0.31896552, 0.26530612, 0.39047619]	[0.34210526, 0.19587629, 0.33333333, 0.29213483, 0.32539683]	[76.0, 97.0, 111.0, 89.0, 126.0]	0.35869565	0.42105263	0.32160804	0.39047619	0.34210526	0.35497835	0.24902417400000001	0.25726669999999996	0.24722632	0.29435432799999994	0.297769308	0.29426294799999997	0.22727273	0.2247191	0.2259887	0.27083333	0.32539683	0.30232558
Fe57	Elastic_Classifier_SGD	3	30	0.40681362725450904	[0.44680851, 0.25454545, 0.50777202]	[0.37058824, 0.37168142, 0.4537037]	[0.40514469, 0.30215827, 0.4792176]	[141.0, 165.0, 193.0]	0.3346693386773547	RES_PAPER_CLASS_376K_train_test_GWAS_split_50_50/STD_FULL_res/Fe57/Elastic_Classifier_SGD/0.txt	[0.28213166, 0.3760218, 0.33974359]	[0.25280899, 0.34158416, 0.44537815]	[0.31914894, 0.41818182, 0.2746114]	[141.0, 165.0, 193.0]	0.4537037	0.50777202	0.4792176	0.44537815	0.41818182	0.3760218	0.3986577866666667	0.40304199333333335	0.3955068533333333	0.34659043333333334	0.33731405333333336	0.33263235	0.37168142	0.44680851	0.40514469	0.34158416	0.31914894	0.33974359
Fe57	Elastic_Classifier_SGD	3	100	0.3727454909819639	[0.22695035, 0.42424242, 0.43523316]	[0.25396825, 0.36649215, 0.46153846]	[0.23970037, 0.39325843, 0.448]	[141.0, 165.0, 193.0]	0.342685370741483	RES_PAPER_CLASS_376K_train_test_GWAS_split_50_50/STD_FULL_res/Fe57/Elastic_Classifier_SGD/1.txt	[0.30463576, 0.3081571, 0.40547945]	[0.28571429, 0.30722892, 0.43023256]	[0.32624113, 0.30909091, 0.38341969]	[141.0, 165.0, 193.0]	0.46153846	0.43523316	0.448	0.43023256	0.38341969	0.40547945	0.3606662866666667	0.36214197666666664	0.36031959999999996	0.34105859	0.33958391	0.33942410333333334	0.36649215	0.42424242	0.39325843	0.30722892	0.32624113	0.3081571
Fe57	Elastic_Classifier_SGD	3	500	0.39879759519038077	[0.39716312, 0.3030303, 0.48186528]	[0.38356164, 0.32894737, 0.46268657]	[0.3902439, 0.31545741, 0.47208122]	[141.0, 165.0, 193.0]	0.3807615230460922	RES_PAPER_CLASS_376K_train_test_GWAS_split_50_50/STD_FULL_res/Fe57/Elastic_Classifier_SGD/2.txt	[0.40955631, 0.34188034, 0.39548023]	[0.39473684, 0.32258065, 0.43478261]	[0.42553191, 0.36363636, 0.3626943]	[141.0, 165.0, 193.0]	0.46268657	0.48186528	0.47208122	0.43478261	0.42553191	0.40955631	0.39173186	0.39401956666666665	0.3925941766666667	0.38403336666666665	0.38395419000000003	0.3823056266666667	0.38356164	0.39716312	0.3902439	0.39473684	0.36363636	0.39548023
Fe57	Elastic_Classifier_SGD	3	1000	0.40080160320641284	[0.42553191, 0.35757576, 0.41968912]	[0.40816327, 0.33522727, 0.46022727]	[0.41666667, 0.34604106, 0.43902439]	[141.0, 165.0, 193.0]	0.40080160320641284	RES_PAPER_CLASS_376K_train_test_GWAS_split_50_50/STD_FULL_res/Fe57/Elastic_Classifier_SGD/3.txt	[0.41935484, 0.32317073, 0.45555556]	[0.38461538, 0.32515337, 0.49101796]	[0.46099291, 0.32121212, 0.42487047]	[141.0, 165.0, 193.0]	0.46022727	0.42553191	0.43902439	0.49101796	0.46099291	0.45555556	0.4012059366666667	0.40093226333333337	0.4005773733333333	0.40026223666666666	0.4023585	0.3993603766666667	0.40816327	0.41968912	0.41666667	0.38461538	0.42487047	0.41935484
Fe57	Elastic_Classifier_SGD	3	5000	0.3787575150300601	[0.39716312, 0.3030303, 0.43005181]	[0.36363636, 0.32467532, 0.43455497]	[0.37966102, 0.31347962, 0.43229167]	[141.0, 165.0, 193.0]	0.374749498997996	RES_PAPER_CLASS_376K_train_test_GWAS_split_50_50/STD_FULL_res/Fe57/Elastic_Classifier_SGD/4.txt	[0.41721854, 0.30909091, 0.3989071]	[0.39130435, 0.30909091, 0.42196532]	[0.44680851, 0.30909091, 0.37823834]	[141.0, 165.0, 193.0]	0.43455497	0.43005181	0.43229167	0.42196532	0.44680851	0.41721854	0.3742888833333333	0.37674841	0.3751441033333333	0.37412019333333335	0.37804592	0.3750721833333333	0.36363636	0.39716312	0.37966102	0.39130435	0.37823834	0.3989071
Fe57	Elastic_Classifier_SGD	3	10000	0.3667334669338677	[0.41843972, 0.34545455, 0.34715026]	[0.36419753, 0.32571429, 0.41358025]	[0.38943894, 0.33529412, 0.37746479]	[141.0, 165.0, 193.0]	0.39879759519038077	RES_PAPER_CLASS_376K_train_test_GWAS_split_50_50/STD_FULL_res/Fe57/Elastic_Classifier_SGD/5.txt	[0.42105263, 0.3480826, 0.42816901]	[0.39263804, 0.33908046, 0.4691358]	[0.45390071, 0.35757576, 0.39378238]	[141.0, 165.0, 193.0]	0.41358025	0.41843972	0.38943894	0.4691358	0.45390071	0.42816901	0.36783069000000007	0.3703481766666667	0.3673992833333333	0.4002847666666667	0.40175294999999994	0.3991014133333333	0.36419753	0.34715026	0.37746479	0.39263804	0.39378238	0.42105263
Fe57	Elastic_Classifier_SGD	5	30	0.24649298597194388	[0.40789474, 0.08247423, 0.09009009, 0.28089888, 0.38888889]	[0.20945946, 0.19047619, 0.24390244, 0.23364486, 0.30434783]	[0.27678571, 0.11510791, 0.13157895, 0.25510204, 0.34146341]	[76.0, 97.0, 111.0, 89.0, 126.0]	0.21643286573146292	RES_PAPER_CLASS_376K_train_test_GWAS_split_50_50/STD_FULL_res/Fe57/Elastic_Classifier_SGD/6.txt	[0.20994475, 0.13513514, 0.23696682, 0.15625, 0.29323308]	[0.18095238, 0.19607843, 0.25, 0.14563107, 0.27857143]	[0.25, 0.10309278, 0.22522523, 0.16853933, 0.30952381]	[76.0, 97.0, 111.0, 89.0, 126.0]	0.30434783	0.40789474	0.34146341	0.27857143	0.30952381	0.29323308	0.23636615600000002	0.250049366	0.224007604	0.210246662	0.21127623	0.206305958	0.23364486	0.28089888	0.25510204	0.19607843	0.22522523	0.20994475
Fe57	Elastic_Classifier_SGD	5	100	0.21643286573146292	[0.27631579, 0.24742268, 0.25225225, 0.12359551, 0.19047619]	[0.25, 0.22429907, 0.19858156, 0.15714286, 0.24742268]	[0.2625, 0.23529412, 0.22222222, 0.13836478, 0.21524664]	[76.0, 97.0, 111.0, 89.0, 126.0]	0.22645290581162325	RES_PAPER_CLASS_376K_train_test_GWAS_split_50_50/STD_FULL_res/Fe57/Elastic_Classifier_SGD/7.txt	[0.26519337, 0.13114754, 0.17679558, 0.20652174, 0.31226766]	[0.22857143, 0.13953488, 0.22857143, 0.2, 0.29370629]	[0.31578947, 0.12371134, 0.14414414, 0.21348315, 0.33333333]	[76.0, 97.0, 111.0, 89.0, 126.0]	0.25	0.27631579	0.2625	0.29370629	0.33333333	0.31226766	0.215489234	0.218012484	0.214725552	0.218076806	0.226092286	0.21838517799999999	0.22429907	0.24742268	0.22222222	0.22857143	0.21348315	0.20652174
Fe57	Elastic_Classifier_SGD	5	500	0.22244488977955912	[0.22368421, 0.17525773, 0.15315315, 0.26966292, 0.28571429]	[0.22972973, 0.1588785, 0.18478261, 0.19672131, 0.34615385]	[0.22666667, 0.16666667, 0.16748768, 0.22748815, 0.31304348]	[76.0, 97.0, 111.0, 89.0, 126.0]	0.2685370741482966	RES_PAPER_CLASS_376K_train_test_GWAS_split_50_50/STD_FULL_res/Fe57/Elastic_Classifier_SGD/8.txt	[0.24852071, 0.25688073, 0.22660099, 0.26666667, 0.33802817]	[0.22580645, 0.23140496, 0.25, 0.24528302, 0.4137931]	[0.27631579, 0.28865979, 0.20720721, 0.29213483, 0.28571429]	[76.0, 97.0, 111.0, 89.0, 126.0]	0.34615385	0.28571429	0.31304348	0.4137931	0.29213483	0.33802817	0.22325319999999998	0.22149446	0.22027053	0.27325750600000004	0.270006382	0.267339454	0.19672131	0.22368421	0.22666667	0.24528302	0.28571429	0.25688073
Fe57	Elastic_Classifier_SGD	5	1000	0.2605210420841683	[0.26315789, 0.16494845, 0.27027027, 0.29213483, 0.3015873]	[0.25, 0.15384615, 0.26785714, 0.22413793, 0.43678161]	[0.25641026, 0.15920398, 0.2690583, 0.25365854, 0.35680751]	[76.0, 97.0, 111.0, 89.0, 126.0]	0.23246492985971945	RES_PAPER_CLASS_376K_train_test_GWAS_split_50_50/STD_FULL_res/Fe57/Elastic_Classifier_SGD/9.txt	[0.2208589, 0.27411168, 0.1682243, 0.1928934, 0.29955947]	[0.20689655, 0.27, 0.17475728, 0.17592593, 0.33663366]	[0.23684211, 0.27835052, 0.16216216, 0.21348315, 0.26984127]	[76.0, 97.0, 111.0, 89.0, 126.0]	0.43678161	0.3015873	0.35680751	0.33663366	0.27835052	0.29955947	0.266524566	0.258419748	0.259027718	0.23284268400000002	0.232135842	0.23112955	0.25	0.27027027	0.25641026	0.20689655	0.23684211	0.2208589
Fe57	Elastic_Classifier_SGD	5	5000	0.2685370741482966	[0.32894737, 0.26804124, 0.1981982, 0.25842697, 0.3015873]	[0.24509804, 0.2300885, 0.24719101, 0.23469388, 0.39175258]	[0.28089888, 0.24761905, 0.22, 0.2459893, 0.34080717]	[76.0, 97.0, 111.0, 89.0, 126.0]	0.2665330661322645	RES_PAPER_CLASS_376K_train_test_GWAS_split_50_50/STD_FULL_res/Fe57/Elastic_Classifier_SGD/10.txt	[0.23602484, 0.2295082, 0.26168224, 0.27906977, 0.31111111]	[0.22352941, 0.24418605, 0.27184466, 0.23809524, 0.35353535]	[0.25, 0.21649485, 0.25225225, 0.33707865, 0.27777778]	[76.0, 97.0, 111.0, 89.0, 126.0]	0.39175258	0.32894737	0.34080717	0.35353535	0.33707865	0.31111111	0.26976480199999997	0.271040216	0.26706288	0.266238142	0.266720706	0.263479232	0.24509804	0.26804124	0.24761905	0.24418605	0.25225225	0.26168224
Fe57	Elastic_Classifier_SGD	5	10000	0.24849699398797595	[0.30263158, 0.20618557, 0.20720721, 0.23595506, 0.29365079]	[0.25555556, 0.1980198, 0.27380952, 0.1875, 0.33035714]	[0.27710843, 0.2020202, 0.23589744, 0.20895522, 0.31092437]	[76.0, 97.0, 111.0, 89.0, 126.0]	0.2925851703406814	RES_PAPER_CLASS_376K_train_test_GWAS_split_50_50/STD_FULL_res/Fe57/Elastic_Classifier_SGD/11.txt	[0.30681818, 0.21052632, 0.27966102, 0.27586207, 0.36514523]	[0.27, 0.24324324, 0.264, 0.28235294, 0.3826087]	[0.35526316, 0.18556701, 0.2972973, 0.26966292, 0.34920635]	[76.0, 97.0, 111.0, 89.0, 126.0]	0.33035714	0.30263158	0.31092437	0.3826087	0.35526316	0.36514523	0.249048404	0.24912604200000002	0.24698113200000002	0.288440976	0.291399348	0.287602564	0.25555556	0.23595506	0.23589744	0.27	0.2972973	0.27966102
Li7	GP_Classifier_MATERN	3	30	0.38276553106212424	[0.37888199, 0.3372093, 0.43373494]	[0.43571429, 0.33142857, 0.39130435]	[0.40531561, 0.33429395, 0.41142857]	[161.0, 172.0, 166.0]	0.35470941883767537	RES_PAPER_CLASS_376K_train_test_GWAS_split_50_50/STD_FULL_res/Li7/GP_Classifier_MATERN/0.txt	[0.37538462, 0.3559322, 0.3322884]	[0.37195122, 0.34615385, 0.34640523]	[0.37888199, 0.36627907, 0.31927711]	[161.0, 172.0, 166.0]	0.43571429	0.43373494	0.41142857	0.37195122	0.37888199	0.37538462	0.38614907000000004	0.38327541	0.3836793766666666	0.3548367666666667	0.35481272333333336	0.3545350733333333	0.39130435	0.37888199	0.40531561	0.34640523	0.36627907	0.3559322
Li7	GP_Classifier_MATERN	3	100	0.4148296593186373	[0.41614907, 0.38372093, 0.44578313]	[0.46527778, 0.36666667, 0.42285714]	[0.43934426, 0.375, 0.4340176]	[161.0, 172.0, 166.0]	0.4028056112224449	RES_PAPER_CLASS_376K_train_test_GWAS_split_50_50/STD_FULL_res/Li7/GP_Classifier_MATERN/1.txt	[0.3785489, 0.38746439, 0.44242424]	[0.38461538, 0.37988827, 0.44512195]	[0.37267081, 0.39534884, 0.43975904]	[161.0, 172.0, 166.0]	0.46527778	0.44578313	0.43934426	0.44512195	0.43975904	0.44242424	0.4182671966666667	0.41521771	0.41612062	0.4032085333333333	0.4025928966666667	0.40281251	0.42285714	0.41614907	0.4340176	0.38461538	0.39534884	0.38746439
Li7	GP_Classifier_MATERN	3	500	0.38877755511022044	[0.36645963, 0.31976744, 0.48192771]	[0.38562092, 0.35483871, 0.41884817]	[0.37579618, 0.33639144, 0.44817927]	[161.0, 172.0, 166.0]	0.3727454909819639	RES_PAPER_CLASS_376K_train_test_GWAS_split_50_50/STD_FULL_res/Li7/GP_Classifier_MATERN/2.txt	[0.38834951, 0.34285714, 0.38938053]	[0.40540541, 0.33707865, 0.38150289]	[0.37267081, 0.34883721, 0.39759036]	[161.0, 172.0, 166.0]	0.41884817	0.48192771	0.44817927	0.40540541	0.39759036	0.38938053	0.3864359333333333	0.3893849266666667	0.3867889633333333	0.37466231666666666	0.37303279333333333	0.37352906	0.38562092	0.36645963	0.37579618	0.38150289	0.37267081	0.38834951
Li7	GP_Classifier_MATERN	3	1000	0.3907815631262525	[0.37267081, 0.3372093, 0.46385542]	[0.39735099, 0.3625, 0.40957447]	[0.38461538, 0.34939759, 0.43502825]	[161.0, 172.0, 166.0]	0.37675350701402804	RES_PAPER_CLASS_376K_train_test_GWAS_split_50_50/STD_FULL_res/Li7/GP_Classifier_MATERN/3.txt	[0.4573991, 0.31399317, 0.30888031]	[0.35789474, 0.38016529, 0.43010753]	[0.63354037, 0.26744186, 0.24096386]	[161.0, 172.0, 166.0]	0.40957447	0.46385542	0.43502825	0.43010753	0.63354037	0.4573991	0.3898084866666667	0.3912451766666667	0.38968040666666665	0.3893891866666667	0.3806486966666666	0.36009085999999996	0.39735099	0.37267081	0.38461538	0.38016529	0.26744186	0.31399317
Li7	GP_Classifier_MATERN	3	5000	0.3527054108216433	[0.95652174, 0.06395349, 0.06626506]	[0.3377193, 0.45833333, 0.57894737]	[0.49918963, 0.1122449, 0.11891892]	[161.0, 172.0, 166.0]	0.3466933867735471	RES_PAPER_CLASS_376K_train_test_GWAS_split_50_50/STD_FULL_res/Li7/GP_Classifier_MATERN/4.txt	[0.496, 0.05376344, 0.13903743]	[0.33405172, 0.35714286, 0.61904762]	[0.96273292, 0.02906977, 0.07831325]	[161.0, 172.0, 166.0]	0.57894737	0.95652174	0.49918963	0.61904762	0.96273292	0.496	0.4583333333333333	0.36224676333333333	0.24345115000000003	0.4367474	0.35670531333333333	0.22960029	0.45833333	0.06626506	0.11891892	0.35714286	0.07831325	0.13903743
Li7	GP_Classifier_MATERN	3	10000	0.3466933867735471	[0.9689441, 0.03488372, 0.06626506]	[0.33476395, 0.375, 0.64705882]	[0.49760766, 0.06382979, 0.12021858]	[161.0, 172.0, 166.0]	0.34468937875751504	RES_PAPER_CLASS_376K_train_test_GWAS_split_50_50/STD_FULL_res/Li7/GP_Classifier_MATERN/5.txt	[0.49683544, 0.04347826, 0.12087912]	[0.33333333, 0.33333333, 0.6875]	[0.97515528, 0.02325581, 0.06626506]	[161.0, 172.0, 166.0]	0.64705882	0.9689441	0.49760766	0.6875	0.97515528	0.49683544	0.45227425666666665	0.35669762666666666	0.22721867666666665	0.45138888666666666	0.35489204999999996	0.22039760666666666	0.375	0.06626506	0.12021858	0.33333333	0.06626506	0.12087912
Li7	GP_Classifier_MATERN	5	30	0.2545090180360721	[0.34375, 0.18556701, 0.24038462, 0.20212766, 0.2962963]	[0.34736842, 0.2278481, 0.20661157, 0.19387755, 0.30188679]	[0.34554974, 0.20454545, 0.22222222, 0.19791667, 0.29906542]	[96.0, 97.0, 104.0, 94.0, 108.0]	0.23847695390781562	RES_PAPER_CLASS_376K_train_test_GWAS_split_50_50/STD_FULL_res/Li7/GP_Classifier_MATERN/6.txt	[0.27659574, 0.18357488, 0.24038462, 0.15757576, 0.31304348]	[0.2826087, 0.17272727, 0.24038462, 0.18309859, 0.29508197]	[0.27083333, 0.19587629, 0.24038462, 0.13829787, 0.33333333]	[96.0, 97.0, 104.0, 94.0, 108.0]	0.34736842	0.34375	0.34554974	0.29508197	0.33333333	0.31304348	0.255518486	0.253625118	0.2538599	0.23478023	0.235745088	0.23423489599999997	0.2278481	0.24038462	0.22222222	0.24038462	0.24038462	0.24038462
Li7	GP_Classifier_MATERN	5	100	0.24448897795591182	[0.29166667, 0.19587629, 0.22115385, 0.26595745, 0.25]	[0.3255814, 0.20430108, 0.21296296, 0.23148148, 0.25961538]	[0.30769231, 0.2, 0.21698113, 0.24752475, 0.25471698]	[96.0, 97.0, 104.0, 94.0, 108.0]	0.22044088176352705	RES_PAPER_CLASS_376K_train_test_GWAS_split_50_50/STD_FULL_res/Li7/GP_Classifier_MATERN/7.txt	[0.24, 0.19905213, 0.21052632, 0.1865285, 0.26666667]	[0.26582278, 0.18421053, 0.20952381, 0.18181818, 0.2745098]	[0.21875, 0.21649485, 0.21153846, 0.19148936, 0.25925926]	[96.0, 97.0, 104.0, 94.0, 108.0]	0.3255814	0.29166667	0.30769231	0.2745098	0.25925926	0.26666667	0.24678846000000002	0.24493085200000003	0.24538303399999997	0.22317701999999998	0.21950638600000003	0.22055472399999995	0.23148148	0.25	0.24752475	0.20952381	0.21649485	0.21052632
Li7	GP_Classifier_MATERN	5	500	0.21442885771543085	[0.30208333, 0.16494845, 0.17307692, 0.14893617, 0.27777778]	[0.27619048, 0.20253165, 0.18181818, 0.1372549, 0.26315789]	[0.28855721, 0.18181818, 0.1773399, 0.14285714, 0.27027027]	[96.0, 97.0, 104.0, 94.0, 108.0]	0.21643286573146292	RES_PAPER_CLASS_376K_train_test_GWAS_split_50_50/STD_FULL_res/Li7/GP_Classifier_MATERN/8.txt	[0.24418605, 0.2038835, 0.18357488, 0.15841584, 0.29383886]	[0.27631579, 0.19266055, 0.18446602, 0.14814815, 0.30097087]	[0.21875, 0.21649485, 0.18269231, 0.17021277, 0.28703704]	[96.0, 97.0, 104.0, 94.0, 108.0]	0.27619048	0.30208333	0.28855721	0.30097087	0.28703704	0.29383886	0.21219062000000002	0.21336453	0.21216854000000002	0.220512276	0.21503739400000002	0.21677982599999995	0.20253165	0.17307692	0.18181818	0.19266055	0.21649485	0.2038835
Li7	GP_Classifier_MATERN	5	1000	0.23847695390781562	[0.29166667, 0.26804124, 0.15384615, 0.15957447, 0.31481481]	[0.30769231, 0.25742574, 0.17582418, 0.14563107, 0.30088496]	[0.29946524, 0.26262626, 0.16410256, 0.15228426, 0.30769231]	[96.0, 97.0, 104.0, 94.0, 108.0]	0.1903807615230461	RES_PAPER_CLASS_376K_train_test_GWAS_split_50_50/STD_FULL_res/Li7/GP_Classifier_MATERN/9.txt	[0.28895184, 0.10738255, 0.15909091, 0.0754717, 0.19875776]	[0.19844358, 0.15384615, 0.19444444, 0.09230769, 0.30188679]	[0.53125, 0.08247423, 0.13461538, 0.06382979, 0.14814815]	[96.0, 97.0, 104.0, 94.0, 108.0]	0.30769231	0.31481481	0.30769231	0.30188679	0.53125	0.28895184	0.23749165200000003	0.23758866799999998	0.237234126	0.18818572999999997	0.19206351	0.16593095200000002	0.25742574	0.26804124	0.26262626	0.19444444	0.13461538	0.15909091
Li7	GB_Classifier	3	30	0.3967935871743487	[0.39130435, 0.31976744, 0.48192771]	[0.40127389, 0.34375, 0.43956044]	[0.39622642, 0.3313253, 0.45977011]	[161.0, 172.0, 166.0]	0.38877755511022044	RES_PAPER_CLASS_376K_train_test_GWAS_split_50_50/STD_FULL_res/Li7/GB_Classifier/0.txt	[0.39634146, 0.33950617, 0.42774566]	[0.38922156, 0.36184211, 0.41111111]	[0.40372671, 0.31976744, 0.44578313]	[161.0, 172.0, 166.0]	0.43956044	0.48192771	0.45977011	0.41111111	0.44578313	0.42774566	0.39486144333333334	0.3976665	0.3957739433333334	0.38739159333333334	0.3897590933333334	0.38786443000000004	0.40127389	0.39130435	0.39622642	0.38922156	0.40372671	0.39634146
Li7	GB_Classifier	3	100	0.4228456913827655	[0.45341615, 0.3255814, 0.4939759]	[0.45341615, 0.35443038, 0.45555556]	[0.45341615, 0.33939394, 0.47398844]	[161.0, 172.0, 166.0]	0.3927855711422846	RES_PAPER_CLASS_376K_train_test_GWAS_split_50_50/STD_FULL_res/Li7/GB_Classifier/1.txt	[0.43636364, 0.35928144, 0.38323353]	[0.4260355, 0.37037037, 0.38095238]	[0.44720497, 0.34883721, 0.38554217]	[161.0, 172.0, 166.0]	0.45555556	0.4939759	0.47398844	0.4260355	0.44720497	0.43636364	0.42113403	0.42432448333333334	0.42226617666666666	0.3924527500000001	0.39386145	0.39295953666666666	0.45341615	0.45341615	0.45341615	0.38095238	0.38554217	0.38323353
Li7	GB_Classifier	3	500	0.42084168336673344	[0.43478261, 0.35465116, 0.47590361]	[0.43209877, 0.36526946, 0.46470588]	[0.43343653, 0.35988201, 0.4702381]	[161.0, 172.0, 166.0]	0.3967935871743487	RES_PAPER_CLASS_376K_train_test_GWAS_split_50_50/STD_FULL_res/Li7/GB_Classifier/2.txt	[0.38943894, 0.34939759, 0.44628099]	[0.41549296, 0.3625, 0.41116751]	[0.36645963, 0.3372093, 0.48795181]	[161.0, 172.0, 166.0]	0.46470588	0.47590361	0.4702381	0.41549296	0.48795181	0.44628099	0.42069136999999995	0.42177912666666667	0.4211855466666667	0.39638682333333336	0.3972069133333333	0.3950391733333333	0.43209877	0.43478261	0.43343653	0.41116751	0.36645963	0.38943894
Li7	GB_Classifier	3	1000	0.3967935871743487	[0.42236025, 0.36627907, 0.40361446]	[0.43312102, 0.328125, 0.44666667]	[0.42767296, 0.34615385, 0.42405063]	[161.0, 172.0, 166.0]	0.39879759519038077	RES_PAPER_CLASS_376K_train_test_GWAS_split_50_50/STD_FULL_res/Li7/GB_Classifier/3.txt	[0.39739414, 0.375, 0.42477876]	[0.41780822, 0.36666667, 0.41618497]	[0.37888199, 0.38372093, 0.43373494]	[161.0, 172.0, 166.0]	0.44666667	0.42236025	0.42767296	0.41780822	0.43373494	0.42477876	0.4026375633333333	0.39741792666666664	0.39929248	0.4002199533333333	0.3987792866666666	0.39905763333333333	0.43312102	0.40361446	0.42405063	0.41618497	0.38372093	0.39739414
Li7	GB_Classifier	3	5000	0.42685370741482964	[0.40993789, 0.40697674, 0.46385542]	[0.44897959, 0.39106145, 0.44508671]	[0.42857143, 0.3988604, 0.45427729]	[161.0, 172.0, 166.0]	0.4308617234468938	RES_PAPER_CLASS_376K_train_test_GWAS_split_50_50/STD_FULL_res/Li7/GB_Classifier/4.txt	[0.42724458, 0.40949555, 0.4556213]	[0.42592593, 0.41818182, 0.44767442]	[0.42857143, 0.40116279, 0.46385542]	[161.0, 172.0, 166.0]	0.44897959	0.46385542	0.45427729	0.44767442	0.46385542	0.4556213	0.4283759166666667	0.42692335000000003	0.4272363733333333	0.43059405666666667	0.4311965466666667	0.4307871433333333	0.44508671	0.40993789	0.42857143	0.42592593	0.42857143	0.42724458
Li7	GB_Classifier	3	10000	0.43887775551102204	[0.47204969, 0.38372093, 0.46385542]	[0.46341463, 0.39285714, 0.46107784]	[0.46769231, 0.38823529, 0.46246246]	[161.0, 172.0, 166.0]	0.4228456913827655	RES_PAPER_CLASS_376K_train_test_GWAS_split_50_50/STD_FULL_res/Li7/GB_Classifier/5.txt	[0.39869281, 0.39541547, 0.47230321]	[0.42068966, 0.38983051, 0.45762712]	[0.37888199, 0.40116279, 0.48795181]	[161.0, 172.0, 166.0]	0.46341463	0.47204969	0.46769231	0.45762712	0.48795181	0.47230321	0.43911653666666667	0.4398753466666667	0.43946335333333336	0.4227157633333333	0.42266553	0.4221371633333333	0.46107784	0.46385542	0.46246246	0.42068966	0.40116279	0.39869281
Li7	GB_Classifier	5	30	0.27655310621242485	[0.41666667, 0.18556701, 0.25, 0.18085106, 0.34259259]	[0.37037037, 0.20454545, 0.25242718, 0.18681319, 0.33944954]	[0.39215686, 0.19459459, 0.25120773, 0.18378378, 0.34101382]	[96.0, 97.0, 104.0, 94.0, 108.0]	0.250501002004008	RES_PAPER_CLASS_376K_train_test_GWAS_split_50_50/STD_FULL_res/Li7/GB_Classifier/6.txt	[0.23595506, 0.16931217, 0.2952381, 0.23115578, 0.30630631]	[0.25609756, 0.17391304, 0.29245283, 0.21904762, 0.29824561]	[0.21875, 0.16494845, 0.29807692, 0.24468085, 0.31481481]	[96.0, 97.0, 104.0, 94.0, 108.0]	0.37037037	0.41666667	0.39215686	0.29824561	0.31481481	0.30630631	0.27072114599999997	0.275135466	0.27255135599999997	0.24795133200000002	0.248254206	0.24759348399999997	0.25242718	0.25	0.25120773	0.25609756	0.24468085	0.23595506
Li7	GB_Classifier	5	100	0.2965931863727455	[0.33333333, 0.22680412, 0.31730769, 0.29787234, 0.30555556]	[0.37209302, 0.22222222, 0.31428571, 0.26168224, 0.32352941]	[0.35164835, 0.2244898, 0.31578947, 0.27860697, 0.31428571]	[96.0, 97.0, 104.0, 94.0, 108.0]	0.23046092184368738	RES_PAPER_CLASS_376K_train_test_GWAS_split_50_50/STD_FULL_res/Li7/GB_Classifier/7.txt	[0.35416667, 0.22099448, 0.2254902, 0.15813953, 0.2038835]	[0.35416667, 0.23809524, 0.23, 0.14049587, 0.21428571]	[0.35416667, 0.20618557, 0.22115385, 0.18085106, 0.19444444]	[96.0, 97.0, 104.0, 94.0, 108.0]	0.37209302	0.33333333	0.35164835	0.35416667	0.35416667	0.35416667	0.29876252000000003	0.296174608	0.29696406	0.235408698	0.23136031800000004	0.23253487599999997	0.31428571	0.30555556	0.31428571	0.23	0.20618557	0.22099448
Li7	GB_Classifier	5	500	0.24649298597194388	[0.32291667, 0.17525773, 0.32692308, 0.15957447, 0.24074074]	[0.35227273, 0.17, 0.25373134, 0.17647059, 0.2826087]	[0.33695652, 0.17258883, 0.28571429, 0.16759777, 0.26]	[96.0, 97.0, 104.0, 94.0, 108.0]	0.218436873747495	RES_PAPER_CLASS_376K_train_test_GWAS_split_50_50/STD_FULL_res/Li7/GB_Classifier/8.txt	[0.35675676, 0.14606742, 0.18181818, 0.14354067, 0.27184466]	[0.37078652, 0.16049383, 0.17241379, 0.13043478, 0.28571429]	[0.34375, 0.13402062, 0.19230769, 0.15957447, 0.25925926]	[96.0, 97.0, 104.0, 94.0, 108.0]	0.35227273	0.32692308	0.33695652	0.37078652	0.34375	0.35675676	0.247016672	0.245082538	0.244571482	0.223968642	0.217782408	0.22000553800000003	0.25373134	0.24074074	0.26	0.17241379	0.19230769	0.18181818
Li7	GB_Classifier	5	1000	0.24849699398797595	[0.29166667, 0.24742268, 0.26923077, 0.19148936, 0.24074074]	[0.31818182, 0.22857143, 0.2295082, 0.18, 0.30952381]	[0.30434783, 0.23762376, 0.24778761, 0.18556701, 0.27083333]	[96.0, 97.0, 104.0, 94.0, 108.0]	0.24649298597194388	RES_PAPER_CLASS_376K_train_test_GWAS_split_50_50/STD_FULL_res/Li7/GB_Classifier/9.txt	[0.36458333, 0.2, 0.22857143, 0.19047619, 0.24884793]	[0.36458333, 0.20430108, 0.22641509, 0.18947368, 0.24770642]	[0.36458333, 0.19587629, 0.23076923, 0.19148936, 0.25]	[96.0, 97.0, 104.0, 94.0, 108.0]	0.31818182	0.29166667	0.30434783	0.36458333	0.36458333	0.36458333	0.253157052	0.24811004400000006	0.24923190799999997	0.24649592	0.246543642	0.246495776	0.2295082	0.24742268	0.24778761	0.22641509	0.23076923	0.22857143
Li7	GB_Classifier	5	5000	0.2565130260521042	[0.35416667, 0.24742268, 0.25, 0.15957447, 0.26851852]	[0.35789474, 0.22018349, 0.2300885, 0.17045455, 0.30851064]	[0.35602094, 0.23300971, 0.23963134, 0.16483516, 0.28712871]	[96.0, 97.0, 104.0, 94.0, 108.0]	0.2605210420841683	RES_PAPER_CLASS_376K_train_test_GWAS_split_50_50/STD_FULL_res/Li7/GB_Classifier/10.txt	[0.36170213, 0.2010582, 0.26851852, 0.19512195, 0.28]	[0.36956522, 0.20652174, 0.25892857, 0.18018018, 0.30434783]	[0.35416667, 0.19587629, 0.27884615, 0.21276596, 0.25925926]	[96.0, 97.0, 104.0, 94.0, 108.0]	0.35789474	0.35416667	0.35602094	0.36956522	0.35416667	0.36170213	0.257426384	0.255936468	0.256125172	0.263908708	0.26018286599999996	0.26128016	0.2300885	0.25	0.23963134	0.25892857	0.25925926	0.26851852
Li7	GB_Classifier	5	10000	0.2785571142284569	[0.33333333, 0.26804124, 0.29807692, 0.21276596, 0.27777778]	[0.39506173, 0.26804124, 0.2605042, 0.18867925, 0.3125]	[0.36158192, 0.26804124, 0.27802691, 0.2, 0.29411765]	[96.0, 97.0, 104.0, 94.0, 108.0]	0.24248496993987975	RES_PAPER_CLASS_376K_train_test_GWAS_split_50_50/STD_FULL_res/Li7/GB_Classifier/11.txt	[0.29896907, 0.15228426, 0.28292683, 0.17258883, 0.30243902]	[0.29591837, 0.15, 0.28712871, 0.16504854, 0.31958763]	[0.30208333, 0.15463918, 0.27884615, 0.18085106, 0.28703704]	[96.0, 97.0, 104.0, 94.0, 108.0]	0.39506173	0.33333333	0.36158192	0.31958763	0.30208333	0.30243902	0.284957284	0.27799904599999997	0.280353544	0.24353664999999997	0.24069135199999997	0.241841602	0.26804124	0.27777778	0.27802691	0.28712871	0.27884615	0.28292683
Li7	DNN_Classifier	3	30	0.4088176352705411	[0.44099379, 0.28488372, 0.5060241]	[0.45806452, 0.34507042, 0.41584158]	[0.44936709, 0.31210191, 0.45652174]	[161.0, 172.0, 166.0]	0.4088176352705411	RES_PAPER_CLASS_376K_train_test_GWAS_split_50_50/STD_FULL_res/Li7/DNN_Classifier/Dense30_3/0.txt	[0.42979943, 0.3875, 0.40729483]	[0.39893617, 0.41891892, 0.41104294]	[0.46583851, 0.36046512, 0.40361446]	[161.0, 172.0, 166.0]	0.45806452	0.5060241	0.45652174	0.41891892	0.46583851	0.42979943	0.40632550666666667	0.41063387	0.40599691333333326	0.40963267666666664	0.40997269666666664	0.4081980866666666	0.41584158	0.44099379	0.44936709	0.41104294	0.40361446	0.40729483
Li7	DNN_Classifier	3	100	0.374749498997996	[0.37888199, 0.34302326, 0.40361446]	[0.37423313, 0.32960894, 0.42675159]	[0.37654321, 0.33618234, 0.41486068]	[161.0, 172.0, 166.0]	0.3927855711422846	RES_PAPER_CLASS_376K_train_test_GWAS_split_50_50/STD_FULL_res/Li7/DNN_Classifier/Dense100_3/0.txt	[0.37540453, 0.37119114, 0.43292683]	[0.39189189, 0.35449735, 0.4382716]	[0.36024845, 0.38953488, 0.42771084]	[161.0, 172.0, 166.0]	0.42675159	0.40361446	0.41486068	0.4382716	0.42771084	0.43292683	0.3768645533333334	0.3751732366666667	0.37586207666666666	0.3948869466666667	0.39249805666666665	0.39317416666666666	0.37423313	0.37888199	0.37654321	0.39189189	0.38953488	0.37540453
Li7	DNN_Classifier	3	500	0.4188376753507014	[0.37888199, 0.40697674, 0.46987952]	[0.38853503, 0.37634409, 0.5]	[0.3836478, 0.39106145, 0.48447205]	[161.0, 172.0, 166.0]	0.3927855711422846	RES_PAPER_CLASS_376K_train_test_GWAS_split_50_50/STD_FULL_res/Li7/DNN_Classifier/Dense500_3/0.txt	[0.40634921, 0.32876712, 0.42966752]	[0.41558442, 0.4, 0.37333333]	[0.39751553, 0.27906977, 0.5060241]	[161.0, 172.0, 166.0]	0.5	0.46987952	0.48447205	0.41558442	0.5060241	0.42966752	0.42162637333333336	0.4185794166666666	0.41972709999999996	0.39630591666666665	0.39420313333333334	0.3882612833333334	0.38853503	0.40697674	0.39106145	0.4	0.39751553	0.40634921
Li7	DNN_Classifier	3	1000	0.4228456913827655	[0.46583851, 0.36046512, 0.44578313]	[0.40540541, 0.3803681, 0.49006623]	[0.43352601, 0.37014925, 0.46687697]	[161.0, 172.0, 166.0]	0.3807615230460922	RES_PAPER_CLASS_376K_train_test_GWAS_split_50_50/STD_FULL_res/Li7/DNN_Classifier/Dense1000_3/0.txt	[0.37931034, 0.32463768, 0.43526171]	[0.42635659, 0.32369942, 0.40101523]	[0.34161491, 0.3255814, 0.47590361]	[161.0, 172.0, 166.0]	0.49006623	0.46583851	0.46687697	0.42635659	0.47590361	0.43526171	0.42527991333333337	0.42402892000000003	0.42351741000000004	0.38369041333333337	0.3810333066666667	0.3797365766666667	0.40540541	0.44578313	0.43352601	0.40101523	0.34161491	0.37931034
Li7	DNN_Classifier	3	5000	0.42084168336673344	[0.34782609, 0.51744186, 0.39156627]	[0.47457627, 0.36625514, 0.47101449]	[0.40143369, 0.42891566, 0.42763158]	[161.0, 172.0, 166.0]	0.39478957915831664	RES_PAPER_CLASS_376K_train_test_GWAS_split_50_50/STD_FULL_res/Li7/DNN_Classifier/Dense5000_3/0.txt	[0.44743935, 0.30322581, 0.42271293]	[0.3952381, 0.34057971, 0.44370861]	[0.51552795, 0.27325581, 0.40361446]	[161.0, 172.0, 166.0]	0.47457627	0.51744186	0.42891566	0.44370861	0.51552795	0.44743935	0.4372819666666667	0.41894474	0.4193269766666667	0.3931754733333333	0.3974660733333333	0.39112602999999996	0.47101449	0.39156627	0.42763158	0.3952381	0.40361446	0.42271293
Li7	DNN_Classifier	5	30	0.2685370741482966	[0.57291667, 0.02061856, 0.25, 0.24468085, 0.25925926]	[0.34591195, 0.2, 0.25, 0.17829457, 0.28865979]	[0.43137255, 0.03738318, 0.25, 0.20627803, 0.27317073]	[96.0, 97.0, 104.0, 94.0, 108.0]	0.2685370741482966	RES_PAPER_CLASS_376K_train_test_GWAS_split_50_50/STD_FULL_res/Li7/DNN_Classifier/Dense30_5/0.txt	[0.36363636, 0.23913043, 0.26865672, 0.08888889, 0.30232558]	[0.32258065, 0.25287356, 0.27835052, 0.14634146, 0.26]	[0.41666667, 0.22680412, 0.25961538, 0.06382979, 0.36111111]	[96.0, 97.0, 104.0, 94.0, 108.0]	0.34591195	0.57291667	0.43137255	0.32258065	0.41666667	0.36363636	0.252573262	0.269495068	0.239640898	0.252029238	0.26560541400000004	0.252527596	0.25	0.25	0.25	0.26	0.25961538	0.26865672
Li7	DNN_Classifier	5	100	0.250501002004008	[0.40625, 0.19587629, 0.19230769, 0.15957447, 0.2962963]	[0.36111111, 0.18811881, 0.22222222, 0.16304348, 0.2962963]	[0.38235294, 0.19191919, 0.20618557, 0.16129032, 0.2962963]	[96.0, 97.0, 104.0, 94.0, 108.0]	0.2565130260521042	RES_PAPER_CLASS_376K_train_test_GWAS_split_50_50/STD_FULL_res/Li7/DNN_Classifier/Dense100_5/0.txt	[0.27722772, 0.19459459, 0.26086957, 0.21649485, 0.32380952]	[0.26415094, 0.20454545, 0.26213592, 0.21, 0.33333333]	[0.29166667, 0.18556701, 0.25961538, 0.22340426, 0.31481481]	[96.0, 97.0, 104.0, 94.0, 108.0]	0.36111111	0.40625	0.38235294	0.33333333	0.31481481	0.32380952	0.24615838400000004	0.25006095	0.24760886399999998	0.254833128	0.255013626	0.25459925	0.22222222	0.19587629	0.20618557	0.26213592	0.25961538	0.26086957
Li7	DNN_Classifier	5	500	0.25250501002004005	[0.29166667, 0.21649485, 0.19230769, 0.17021277, 0.37962963]	[0.3255814, 0.20588235, 0.21276596, 0.18604651, 0.3129771]	[0.30769231, 0.21105528, 0.2020202, 0.17777778, 0.34309623]	[96.0, 97.0, 104.0, 94.0, 108.0]	0.22044088176352705	RES_PAPER_CLASS_376K_train_test_GWAS_split_50_50/STD_FULL_res/Li7/DNN_Classifier/Dense500_5/0.txt	[0.32, 0.20942408, 0.15555556, 0.09836066, 0.28310502]	[0.27906977, 0.21276596, 0.18421053, 0.1011236, 0.27927928]	[0.375, 0.20618557, 0.13461538, 0.09574468, 0.28703704]	[96.0, 97.0, 104.0, 94.0, 108.0]	0.3255814	0.37962963	0.34309623	0.27927928	0.375	0.32	0.248650664	0.250062322	0.24832836	0.211289828	0.21971653400000002	0.21328906400000003	0.21276596	0.21649485	0.21105528	0.21276596	0.20618557	0.20942408
Li7	DNN_Classifier	5	1000	0.23246492985971945	[0.23958333, 0.12371134, 0.44230769, 0.15957447, 0.18518519]	[0.36507937, 0.16216216, 0.24338624, 0.13513514, 0.32258065]	[0.28930818, 0.14035088, 0.31399317, 0.14634146, 0.23529412]	[96.0, 97.0, 104.0, 94.0, 108.0]	0.24448897795591182	RES_PAPER_CLASS_376K_train_test_GWAS_split_50_50/STD_FULL_res/Li7/DNN_Classifier/Dense1000_5/0.txt	[0.33112583, 0.21374046, 0.31578947, 0.13684211, 0.24731183]	[0.45454545, 0.16969697, 0.31428571, 0.13541667, 0.29487179]	[0.26041667, 0.28865979, 0.31730769, 0.13829787, 0.21296296]	[96.0, 97.0, 104.0, 94.0, 108.0]	0.36507937	0.44230769	0.31399317	0.45454545	0.31730769	0.33112583	0.24566871199999998	0.230072404	0.22505756200000002	0.273763318	0.243528996	0.24896194	0.24338624	0.18518519	0.23529412	0.29487179	0.26041667	0.24731183
Li7	DNN_Classifier	5	5000	0.23446893787575152	[0.4375, 0.12371134, 0.08653846, 0.5212766, 0.0462963]	[0.40776699, 0.19354839, 0.23684211, 0.18283582, 0.17857143]	[0.42211055, 0.1509434, 0.12676056, 0.27071823, 0.07352941]	[96.0, 97.0, 104.0, 94.0, 108.0]	0.22244488977955912	RES_PAPER_CLASS_376K_train_test_GWAS_split_50_50/STD_FULL_res/Li7/DNN_Classifier/Dense5000_5/0.txt	[0.18181818, 0.32662192, 0.08196721, 0.11392405, 0.17333333]	[0.44, 0.20857143, 0.27777778, 0.140625, 0.30952381]	[0.11458333, 0.75257732, 0.04807692, 0.09574468, 0.12037037]	[96.0, 97.0, 104.0, 94.0, 108.0]	0.40776699	0.5212766	0.42211055	0.44	0.75257732	0.32662192	0.23991294800000001	0.24306454	0.20881243	0.27529960400000003	0.22627052399999997	0.175532938	0.19354839	0.12371134	0.1509434	0.27777778	0.11458333	0.17333333
Li7	RF_Classifier	3	30	0.3807615230460922	[0.38509317, 0.3372093, 0.42168675]	[0.40522876, 0.34117647, 0.39772727]	[0.39490446, 0.33918129, 0.40935673]	[161.0, 172.0, 166.0]	0.38877755511022044	RES_PAPER_CLASS_376K_train_test_GWAS_split_50_50/STD_FULL_res/Li7/RF_Classifier/0.txt	[0.39871383, 0.33928571, 0.42735043]	[0.41333333, 0.34756098, 0.40540541]	[0.38509317, 0.33139535, 0.45180723]	[161.0, 172.0, 166.0]	0.40522876	0.42168675	0.40935673	0.41333333	0.45180723	0.42735043	0.3813775	0.38132974	0.38114749333333336	0.38876657333333337	0.38943191666666666	0.38844999	0.39772727	0.38509317	0.39490446	0.40540541	0.38509317	0.39871383
Li7	RF_Classifier	3	100	0.43887775551102204	[0.43478261, 0.36627907, 0.51807229]	[0.44025157, 0.40909091, 0.46236559]	[0.4375, 0.38650307, 0.48863636]	[161.0, 172.0, 166.0]	0.41082164328657317	RES_PAPER_CLASS_376K_train_test_GWAS_split_50_50/STD_FULL_res/Li7/RF_Classifier/1.txt	[0.46551724, 0.34355828, 0.41975309]	[0.43315508, 0.36363636, 0.43037975]	[0.50310559, 0.3255814, 0.40963855]	[161.0, 172.0, 166.0]	0.46236559	0.51807229	0.48863636	0.43315508	0.50310559	0.46551724	0.4372360233333333	0.43971132333333335	0.43754647666666663	0.4090570633333333	0.41277517999999996	0.4096095366666666	0.44025157	0.43478261	0.4375	0.43037975	0.40963855	0.41975309
Li7	RF_Classifier	3	500	0.4348697394789579	[0.42857143, 0.35465116, 0.52409639]	[0.43670886, 0.39354839, 0.46774194]	[0.43260188, 0.37308869, 0.49431818]	[161.0, 172.0, 166.0]	0.3867735470941884	RES_PAPER_CLASS_376K_train_test_GWAS_split_50_50/STD_FULL_res/Li7/RF_Classifier/2.txt	[0.43258427, 0.31067961, 0.40840841]	[0.39487179, 0.35036496, 0.40718563]	[0.47826087, 0.27906977, 0.40963855]	[161.0, 172.0, 166.0]	0.46774194	0.52409639	0.49431818	0.40718563	0.47826087	0.43258427	0.4326663966666667	0.43577299333333336	0.43333625	0.38414079333333334	0.38898973	0.38389076333333333	0.43670886	0.42857143	0.43260188	0.39487179	0.40963855	0.40840841
Li7	RF_Classifier	3	1000	0.4248496993987976	[0.42857143, 0.33139535, 0.51807229]	[0.44230769, 0.34337349, 0.48587571]	[0.43533123, 0.33727811, 0.50145773]	[161.0, 172.0, 166.0]	0.4028056112224449	RES_PAPER_CLASS_376K_train_test_GWAS_split_50_50/STD_FULL_res/Li7/RF_Classifier/3.txt	[0.42944785, 0.34482759, 0.4305949]	[0.42424242, 0.37414966, 0.40641711]	[0.43478261, 0.31976744, 0.45783133]	[161.0, 172.0, 166.0]	0.48587571	0.51807229	0.50145773	0.42424242	0.45783133	0.4305949	0.4238522966666667	0.4260130233333333	0.42468902333333336	0.40160306333333334	0.40412712666666667	0.40162344666666666	0.44230769	0.42857143	0.43533123	0.40641711	0.43478261	0.42944785
Li7	RF_Classifier	3	5000	0.4288577154308617	[0.44099379, 0.3372093, 0.51204819]	[0.44375, 0.36942675, 0.46703297]	[0.4423676, 0.35258359, 0.48850575]	[161.0, 172.0, 166.0]	0.4168336673346693	RES_PAPER_CLASS_376K_train_test_GWAS_split_50_50/STD_FULL_res/Li7/RF_Classifier/4.txt	[0.41471572, 0.37640449, 0.4606414]	[0.44927536, 0.36413043, 0.44632768]	[0.38509317, 0.38953488, 0.47590361]	[161.0, 172.0, 166.0]	0.46703297	0.51204819	0.48850575	0.44927536	0.47590361	0.4606414	0.4267365733333333	0.43008376000000004	0.42781898	0.4199111566666667	0.41684388666666666	0.41725386999999997	0.44375	0.44099379	0.4423676	0.44632768	0.38953488	0.41471572
Li7	RF_Classifier	3	10000	0.41082164328657317	[0.43478261, 0.34302326, 0.45783133]	[0.45751634, 0.36875, 0.40860215]	[0.44585987, 0.35542169, 0.43181818]	[161.0, 172.0, 166.0]	0.46092184368737477	RES_PAPER_CLASS_376K_train_test_GWAS_split_50_50/STD_FULL_res/Li7/RF_Classifier/5.txt	[0.47318612, 0.43843844, 0.47126437]	[0.48076923, 0.45341615, 0.45054945]	[0.46583851, 0.4244186, 0.4939759]	[161.0, 172.0, 166.0]	0.45751634	0.45783133	0.44585987	0.48076923	0.4939759	0.47318612	0.41162283000000005	0.4118790666666667	0.4110332466666667	0.4615782766666667	0.46141100333333335	0.4609629766666667	0.40860215	0.43478261	0.43181818	0.45341615	0.46583851	0.47126437
Li7	RF_Classifier	5	30	0.23446893787575152	[0.28125, 0.20618557, 0.24038462, 0.18085106, 0.25925926]	[0.30337079, 0.21276596, 0.19379845, 0.18478261, 0.29473684]	[0.29189189, 0.20942408, 0.21459227, 0.1827957, 0.27586207]	[96.0, 97.0, 104.0, 94.0, 108.0]	0.1963927855711423	RES_PAPER_CLASS_376K_train_test_GWAS_split_50_50/STD_FULL_res/Li7/RF_Classifier/6.txt	[0.24761905, 0.16483516, 0.21212121, 0.1509434, 0.20408163]	[0.22807018, 0.17647059, 0.22340426, 0.13559322, 0.22727273]	[0.27083333, 0.15463918, 0.20192308, 0.17021277, 0.18518519]	[96.0, 97.0, 104.0, 94.0, 108.0]	0.30337079	0.28125	0.29189189	0.22807018	0.27083333	0.24761905	0.23789093	0.23358610200000002	0.23491320200000004	0.198162196	0.19655871	0.19592009000000002	0.21276596	0.24038462	0.21459227	0.22340426	0.18518519	0.20408163
Li7	RF_Classifier	5	100	0.24048096192384769	[0.34375, 0.19587629, 0.20192308, 0.20212766, 0.25925926]	[0.35869565, 0.20652174, 0.21, 0.17117117, 0.26923077]	[0.35106383, 0.2010582, 0.20588235, 0.18536585, 0.26415094]	[96.0, 97.0, 104.0, 94.0, 108.0]	0.24649298597194388	RES_PAPER_CLASS_376K_train_test_GWAS_split_50_50/STD_FULL_res/Li7/RF_Classifier/7.txt	[0.33944954, 0.19895288, 0.23655914, 0.17840376, 0.27368421]	[0.30327869, 0.20212766, 0.26829268, 0.15966387, 0.31707317]	[0.38541667, 0.19587629, 0.21153846, 0.20212766, 0.24074074]	[96.0, 97.0, 104.0, 94.0, 108.0]	0.35869565	0.34375	0.35106383	0.31707317	0.38541667	0.33944954	0.243123866	0.24058725799999997	0.24150423399999998	0.250087214	0.24713996400000005	0.24540990599999998	0.21	0.20212766	0.20588235	0.26829268	0.21153846	0.23655914
Li7	RF_Classifier	5	500	0.2665330661322645	[0.44791667, 0.18556701, 0.20192308, 0.18085106, 0.31481481]	[0.37068966, 0.2195122, 0.21212121, 0.17346939, 0.32692308]	[0.40566038, 0.20111732, 0.20689655, 0.17708333, 0.32075472]	[96.0, 97.0, 104.0, 94.0, 108.0]	0.2785571142284569	RES_PAPER_CLASS_376K_train_test_GWAS_split_50_50/STD_FULL_res/Li7/RF_Classifier/8.txt	[0.35514019, 0.19148936, 0.33018868, 0.17021277, 0.32653061]	[0.3220339, 0.1978022, 0.32407407, 0.17021277, 0.36363636]	[0.39583333, 0.18556701, 0.33653846, 0.17021277, 0.2962963]	[96.0, 97.0, 104.0, 94.0, 108.0]	0.37068966	0.44791667	0.40566038	0.36363636	0.39583333	0.35514019	0.26054310799999997	0.266214526	0.26230246	0.27555186000000004	0.276889574	0.274712322	0.2195122	0.20192308	0.20689655	0.3220339	0.2962963	0.32653061
Li7	RF_Classifier	5	1000	0.26452905811623245	[0.375, 0.16494845, 0.25961538, 0.20212766, 0.31481481]	[0.31304348, 0.19512195, 0.3, 0.16814159, 0.34343434]	[0.34123223, 0.17877095, 0.27835052, 0.18357488, 0.32850242]	[96.0, 97.0, 104.0, 94.0, 108.0]	0.27054108216432865	RES_PAPER_CLASS_376K_train_test_GWAS_split_50_50/STD_FULL_res/Li7/RF_Classifier/9.txt	[0.367713, 0.15217391, 0.30243902, 0.1928934, 0.31746032]	[0.32283465, 0.16091954, 0.30693069, 0.18446602, 0.37037037]	[0.42708333, 0.1443299, 0.29807692, 0.20212766, 0.27777778]	[96.0, 97.0, 104.0, 94.0, 108.0]	0.34343434	0.375	0.34123223	0.37037037	0.42708333	0.367713	0.26394827200000004	0.26330126	0.26208620000000005	0.269104254	0.269879118	0.26653593	0.3	0.25961538	0.27835052	0.30693069	0.27777778	0.30243902
Li7	RF_Classifier	5	5000	0.23847695390781562	[0.38541667, 0.16494845, 0.22115385, 0.21276596, 0.21296296]	[0.38541667, 0.20253165, 0.1965812, 0.16666667, 0.26436782]	[0.38541667, 0.18181818, 0.2081448, 0.18691589, 0.23589744]	[96.0, 97.0, 104.0, 94.0, 108.0]	0.2685370741482966	RES_PAPER_CLASS_376K_train_test_GWAS_split_50_50/STD_FULL_res/Li7/RF_Classifier/10.txt	[0.36082474, 0.24870466, 0.24271845, 0.16748768, 0.32673267]	[0.35714286, 0.25, 0.24509804, 0.1559633, 0.35106383]	[0.36458333, 0.24742268, 0.24038462, 0.18085106, 0.30555556]	[96.0, 97.0, 104.0, 94.0, 108.0]	0.38541667	0.38541667	0.38541667	0.35714286	0.36458333	0.36082474	0.24311280200000002	0.23944957800000002	0.23963859599999998	0.27185360599999997	0.26775944999999995	0.26929364	0.20253165	0.21296296	0.2081448	0.25	0.24742268	0.24870466
Li7	RF_Classifier	5	10000	0.2685370741482966	[0.47916667, 0.1443299, 0.26923077, 0.22340426, 0.23148148]	[0.39655172, 0.17948718, 0.26415094, 0.18584071, 0.29069767]	[0.43396226, 0.16, 0.26666667, 0.20289855, 0.25773196]	[96.0, 97.0, 104.0, 94.0, 108.0]	0.2545090180360721	RES_PAPER_CLASS_376K_train_test_GWAS_split_50_50/STD_FULL_res/Li7/RF_Classifier/11.txt	[0.34101382, 0.23958333, 0.27979275, 0.14953271, 0.26373626]	[0.30578512, 0.24210526, 0.30337079, 0.13333333, 0.32432432]	[0.38541667, 0.2371134, 0.25961538, 0.17021277, 0.22222222]	[96.0, 97.0, 104.0, 94.0, 108.0]	0.39655172	0.47916667	0.43396226	0.32432432	0.38541667	0.34101382	0.263345644	0.269522616	0.264251888	0.26178376400000003	0.254916088	0.25473177399999997	0.26415094	0.23148148	0.25773196	0.30337079	0.2371134	0.26373626
Li7	SVM_CLassifier	3	30	0.40681362725450904	[0.46583851, 0.29069767, 0.46987952]	[0.4601227, 0.35211268, 0.40206186]	[0.46296296, 0.31847134, 0.43333333]	[161.0, 172.0, 166.0]	0.374749498997996	RES_PAPER_CLASS_376K_train_test_GWAS_split_50_50/STD_FULL_res/Li7/SVM_CLassifier/0.txt	[0.36697248, 0.36419753, 0.39193084]	[0.36144578, 0.38815789, 0.37569061]	[0.37267081, 0.34302326, 0.40963855]	[161.0, 172.0, 166.0]	0.4601227	0.46987952	0.46296296	0.38815789	0.40963855	0.39193084	0.4047657466666667	0.40880523333333335	0.4049225433333333	0.37509809333333327	0.3751108733333333	0.37436695000000003	0.40206186	0.46583851	0.43333333	0.37569061	0.37267081	0.36697248
Li7	SVM_CLassifier	3	100	0.41082164328657317	[0.39751553, 0.30232558, 0.53614458]	[0.43243243, 0.36363636, 0.42788462]	[0.41423948, 0.33015873, 0.47593583]	[161.0, 172.0, 166.0]	0.39478957915831664	RES_PAPER_CLASS_376K_train_test_GWAS_split_50_50/STD_FULL_res/Li7/SVM_CLassifier/1.txt	[0.41496599, 0.38378378, 0.38922156]	[0.45864662, 0.35858586, 0.38690476]	[0.37888199, 0.4127907, 0.39156627]	[161.0, 172.0, 166.0]	0.43243243	0.53614458	0.47593583	0.45864662	0.4127907	0.41496599	0.40798447	0.41199523	0.40677801333333335	0.40137907999999994	0.39441298666666663	0.3959904433333334	0.42788462	0.39751553	0.41423948	0.38690476	0.39156627	0.38922156
Li7	SVM_CLassifier	3	500	0.44889779559118237	[0.44720497, 0.33139535, 0.57228916]	[0.4556962, 0.37748344, 0.5]	[0.45141066, 0.35294118, 0.53370787]	[161.0, 172.0, 166.0]	0.41082164328657317	RES_PAPER_CLASS_376K_train_test_GWAS_split_50_50/STD_FULL_res/Li7/SVM_CLassifier/2.txt	[0.42711864, 0.37317784, 0.43333333]	[0.47014925, 0.37426901, 0.40206186]	[0.39130435, 0.37209302, 0.46987952]	[161.0, 172.0, 166.0]	0.5	0.57228916	0.53370787	0.47014925	0.46987952	0.43333333	0.4443932133333333	0.4502964933333333	0.44601990333333336	0.4154933733333334	0.41109229666666663	0.41120993666666666	0.4556962	0.44720497	0.45141066	0.40206186	0.39130435	0.42711864
Li7	SVM_CLassifier	3	1000	0.4288577154308617	[0.43478261, 0.30813953, 0.54819277]	[0.46979866, 0.35810811, 0.45049505]	[0.4516129, 0.33125, 0.49456522]	[161.0, 172.0, 166.0]	0.4188376753507014	RES_PAPER_CLASS_376K_train_test_GWAS_split_50_50/STD_FULL_res/Li7/SVM_CLassifier/3.txt	[0.45098039, 0.36036036, 0.44568245]	[0.47586207, 0.37267081, 0.41450777]	[0.42857143, 0.34883721, 0.48192771]	[161.0, 172.0, 166.0]	0.46979866	0.54819277	0.49456522	0.47586207	0.48192771	0.45098039	0.42613394	0.4303716366666667	0.4258093733333334	0.42101355	0.4197787833333333	0.41900773333333335	0.45049505	0.43478261	0.4516129	0.41450777	0.42857143	0.44568245
Li7	SVM_CLassifier	3	5000	0.4408817635270541	[0.44720497, 0.34302326, 0.53614458]	[0.5, 0.36419753, 0.4611399]	[0.47213115, 0.35329341, 0.49582173]	[161.0, 172.0, 166.0]	0.4649298597194389	RES_PAPER_CLASS_376K_train_test_GWAS_split_50_50/STD_FULL_res/Li7/SVM_CLassifier/4.txt	[0.47651007, 0.40378549, 0.50652742]	[0.51824818, 0.44137931, 0.44700461]	[0.44099379, 0.37209302, 0.58433735]	[161.0, 172.0, 166.0]	0.5	0.53614458	0.49582173	0.51824818	0.58433735	0.50652742	0.44177914333333335	0.44212427000000004	0.44041543	0.46887736666666663	0.4658080533333333	0.4622743266666666	0.4611399	0.44720497	0.47213115	0.44700461	0.44099379	0.47651007
Li7	SVM_CLassifier	3	10000	0.43687374749499	[0.45962733, 0.33139535, 0.52409639]	[0.4966443, 0.35625, 0.45789474]	[0.47741935, 0.34337349, 0.48876404]	[161.0, 172.0, 166.0]	0.4649298597194389	RES_PAPER_CLASS_376K_train_test_GWAS_split_50_50/STD_FULL_res/Li7/SVM_CLassifier/5.txt	[0.44982699, 0.42461538, 0.51041667]	[0.5078125, 0.45098039, 0.44954128]	[0.40372671, 0.40116279, 0.59036145]	[161.0, 172.0, 166.0]	0.4966443	0.52409639	0.48876404	0.5078125	0.59036145	0.51041667	0.43692968	0.43837302333333333	0.43651895999999996	0.46944472333333337	0.46508364999999996	0.4616196799999999	0.45789474	0.45962733	0.47741935	0.45098039	0.40372671	0.44982699
Li7	SVM_CLassifier	5	30	0.2625250501002004	[0.38541667, 0.19587629, 0.16346154, 0.22340426, 0.34259259]	[0.34579439, 0.22093023, 0.24285714, 0.19090909, 0.29365079]	[0.36453202, 0.20765027, 0.1954023, 0.20588235, 0.31623932]	[96.0, 97.0, 104.0, 94.0, 108.0]	0.22845691382765532	RES_PAPER_CLASS_376K_train_test_GWAS_split_50_50/STD_FULL_res/Li7/SVM_CLassifier/6.txt	[0.32380952, 0.14364641, 0.22624434, 0.19191919, 0.24468085]	[0.29824561, 0.1547619, 0.21367521, 0.18269231, 0.2875]	[0.35416667, 0.13402062, 0.24038462, 0.20212766, 0.21296296]	[96.0, 97.0, 104.0, 94.0, 108.0]	0.34579439	0.38541667	0.36453202	0.29824561	0.35416667	0.32380952	0.258828328	0.26215027	0.257941252	0.22737500600000002	0.228732506	0.226060062	0.24285714	0.22340426	0.20765027	0.21367521	0.21296296	0.22624434
Li7	SVM_CLassifier	5	100	0.24649298597194388	[0.40625, 0.17525773, 0.17307692, 0.14893617, 0.32407407]	[0.37142857, 0.18888889, 0.23076923, 0.14893617, 0.26515152]	[0.3880597, 0.18181818, 0.1978022, 0.14893617, 0.29166667]	[96.0, 97.0, 104.0, 94.0, 108.0]	0.218436873747495	RES_PAPER_CLASS_376K_train_test_GWAS_split_50_50/STD_FULL_res/Li7/SVM_CLassifier/7.txt	[0.28108108, 0.12643678, 0.26086957, 0.16513761, 0.2513089]	[0.29213483, 0.14285714, 0.23809524, 0.14516129, 0.28915663]	[0.27083333, 0.11340206, 0.28846154, 0.19148936, 0.22222222]	[96.0, 97.0, 104.0, 94.0, 108.0]	0.37142857	0.40625	0.3880597	0.29213483	0.28846154	0.28108108	0.24103487599999998	0.245518978	0.241656584	0.22148102600000003	0.21728170199999997	0.216966788	0.23076923	0.17525773	0.1978022	0.23809524	0.22222222	0.2513089
Li7	SVM_CLassifier	5	500	0.2745490981963928	[0.42708333, 0.16494845, 0.26923077, 0.17021277, 0.33333333]	[0.38317757, 0.21052632, 0.31111111, 0.14035088, 0.32142857]	[0.40394089, 0.1849711, 0.28865979, 0.15384615, 0.32727273]	[96.0, 97.0, 104.0, 94.0, 108.0]	0.2545090180360721	RES_PAPER_CLASS_376K_train_test_GWAS_split_50_50/STD_FULL_res/Li7/SVM_CLassifier/8.txt	[0.36893204, 0.13664596, 0.26046512, 0.23111111, 0.2513089]	[0.34545455, 0.171875, 0.25225225, 0.19847328, 0.28915663]	[0.39583333, 0.11340206, 0.26923077, 0.27659574, 0.22222222]	[96.0, 97.0, 104.0, 94.0, 108.0]	0.38317757	0.42708333	0.40394089	0.34545455	0.39583333	0.36893204	0.27331889	0.27296173	0.27173813199999997	0.251442342	0.255456824	0.249692626	0.31111111	0.26923077	0.28865979	0.25225225	0.26923077	0.2513089
Li7	SVM_CLassifier	5	1000	0.2605210420841683	[0.35416667, 0.20618557, 0.19230769, 0.20212766, 0.34259259]	[0.39534884, 0.22727273, 0.26666667, 0.15079365, 0.2983871]	[0.37362637, 0.21621622, 0.22346369, 0.17272727, 0.31896552]	[96.0, 97.0, 104.0, 94.0, 108.0]	0.2545090180360721	RES_PAPER_CLASS_376K_train_test_GWAS_split_50_50/STD_FULL_res/Li7/SVM_CLassifier/9.txt	[0.34408602, 0.1744186, 0.27358491, 0.21886792, 0.26993865]	[0.35555556, 0.2, 0.26851852, 0.16959064, 0.4]	[0.33333333, 0.15463918, 0.27884615, 0.30851064, 0.2037037]	[96.0, 97.0, 104.0, 94.0, 108.0]	0.39534884	0.35416667	0.37362637	0.4	0.33333333	0.34408602	0.267693798	0.259476036	0.260999814	0.278732944	0.2558066	0.25617922	0.26666667	0.20618557	0.22346369	0.26851852	0.27884615	0.26993865
Li7	SVM_CLassifier	5	5000	0.2665330661322645	[0.41666667, 0.16494845, 0.28846154, 0.20212766, 0.25925926]	[0.43010753, 0.19753086, 0.3030303, 0.14393939, 0.29787234]	[0.42328042, 0.17977528, 0.2955665, 0.16814159, 0.27722772]	[96.0, 97.0, 104.0, 94.0, 108.0]	0.280561122244489	RES_PAPER_CLASS_376K_train_test_GWAS_split_50_50/STD_FULL_res/Li7/SVM_CLassifier/10.txt	[0.40697674, 0.22352941, 0.27751196, 0.2633452, 0.24096386]	[0.46052632, 0.26027397, 0.27619048, 0.19786096, 0.34482759]	[0.36458333, 0.19587629, 0.27884615, 0.39361702, 0.18518519]	[96.0, 97.0, 104.0, 94.0, 108.0]	0.43010753	0.41666667	0.42328042	0.46052632	0.39361702	0.40697674	0.27449608400000003	0.266292716	0.268798302	0.307935864	0.283621596	0.282465434	0.29787234	0.25925926	0.27722772	0.27619048	0.27884615	0.2633452
Li7	SVM_CLassifier	5	10000	0.2725450901803607	[0.44791667, 0.13402062, 0.25, 0.28723404, 0.25]	[0.43434343, 0.18309859, 0.27956989, 0.1942446, 0.27835052]	[0.44102564, 0.1547619, 0.26395939, 0.23175966, 0.26341463]	[96.0, 97.0, 104.0, 94.0, 108.0]	0.2605210420841683	RES_PAPER_CLASS_376K_train_test_GWAS_split_50_50/STD_FULL_res/Li7/SVM_CLassifier/11.txt	[0.37837838, 0.19753086, 0.23958333, 0.25, 0.23312883]	[0.39325843, 0.24615385, 0.26136364, 0.18316832, 0.34545455]	[0.36458333, 0.16494845, 0.22115385, 0.39361702, 0.17592593]	[96.0, 97.0, 104.0, 94.0, 108.0]	0.43434343	0.44791667	0.44102564	0.39325843	0.39361702	0.37837838	0.27392140600000003	0.27383426600000005	0.270984244	0.285879758	0.264045716	0.25972428000000003	0.27835052	0.25	0.26341463	0.26136364	0.22115385	0.23958333
Li7	Linear_SGD_Classifier	3	30	0.3406813627254509	[0.10559006, 0.46511628, 0.43975904]	[0.23611111, 0.31372549, 0.4244186]	[0.14592275, 0.37470726, 0.43195266]	[161.0, 172.0, 166.0]	0.3306613226452906	RES_PAPER_CLASS_376K_train_test_GWAS_split_50_50/STD_FULL_res/Li7/Linear_SGD_Classifier/0.txt	[0.35802469, 0.31395349, 0.32121212]	[0.35582822, 0.31395349, 0.32317073]	[0.36024845, 0.31395349, 0.31927711]	[161.0, 172.0, 166.0]	0.4244186	0.46511628	0.43195266	0.35582822	0.36024845	0.35802469	0.32475173333333335	0.3368217933333333	0.31752755666666665	0.3309841466666667	0.3311596833333333	0.3310634333333333	0.31372549	0.43975904	0.37470726	0.32317073	0.31927711	0.32121212
Li7	Linear_SGD_Classifier	3	100	0.374749498997996	[0.41614907, 0.33139535, 0.37951807]	[0.37222222, 0.34545455, 0.40909091]	[0.39296188, 0.33827893, 0.39375]	[161.0, 172.0, 166.0]	0.39478957915831664	RES_PAPER_CLASS_376K_train_test_GWAS_split_50_50/STD_FULL_res/Li7/Linear_SGD_Classifier/1.txt	[0.41642229, 0.33226837, 0.43023256]	[0.39444444, 0.36879433, 0.41573034]	[0.44099379, 0.30232558, 0.44578313]	[161.0, 172.0, 166.0]	0.40909091	0.41614907	0.39375	0.41573034	0.44578313	0.43023256	0.37558922666666666	0.3756874966666666	0.3749969366666666	0.3929897033333334	0.39636750000000004	0.39297440666666666	0.37222222	0.37951807	0.39296188	0.39444444	0.44099379	0.41642229
Li7	Linear_SGD_Classifier	3	500	0.4248496993987976	[0.41614907, 0.40697674, 0.45180723]	[0.39880952, 0.39325843, 0.49019608]	[0.40729483, 0.4, 0.47021944]	[161.0, 172.0, 166.0]	0.4148296593186373	RES_PAPER_CLASS_376K_train_test_GWAS_split_50_50/STD_FULL_res/Li7/Linear_SGD_Classifier/2.txt	[0.38834951, 0.40226629, 0.45238095]	[0.40540541, 0.39226519, 0.44705882]	[0.37267081, 0.4127907, 0.45783133]	[161.0, 172.0, 166.0]	0.49019608	0.45180723	0.47021944	0.44705882	0.45783133	0.45238095	0.4274213433333333	0.42497768	0.42583809	0.4149098066666667	0.4144309466666667	0.41433225	0.39880952	0.41614907	0.40729483	0.40540541	0.4127907	0.40226629
Li7	Linear_SGD_Classifier	3	1000	0.39879759519038077	[0.42236025, 0.39534884, 0.37951807]	[0.41463415, 0.34517766, 0.45652174]	[0.41846154, 0.36856369, 0.41447368]	[161.0, 172.0, 166.0]	0.39478957915831664	RES_PAPER_CLASS_376K_train_test_GWAS_split_50_50/STD_FULL_res/Li7/Linear_SGD_Classifier/3.txt	[0.4024024, 0.35435435, 0.42771084]	[0.38953488, 0.36645963, 0.42771084]	[0.41614907, 0.34302326, 0.42771084]	[161.0, 172.0, 166.0]	0.45652174	0.42236025	0.41846154	0.42771084	0.42771084	0.42771084	0.40544451666666664	0.39907571999999997	0.40049963666666666	0.39456844999999996	0.39562772333333335	0.39482252999999995	0.41463415	0.39534884	0.41447368	0.38953488	0.41614907	0.4024024
Li7	Linear_SGD_Classifier	3	5000	0.40480961923847697	[0.42236025, 0.33139535, 0.46385542]	[0.425, 0.33727811, 0.45294118]	[0.42367601, 0.33431085, 0.45833333]	[161.0, 172.0, 166.0]	0.42685370741482964	RES_PAPER_CLASS_376K_train_test_GWAS_split_50_50/STD_FULL_res/Li7/Linear_SGD_Classifier/4.txt	[0.43452381, 0.37383178, 0.46920821]	[0.41714286, 0.40268456, 0.45714286]	[0.45341615, 0.34883721, 0.48192771]	[161.0, 172.0, 166.0]	0.45294118	0.46385542	0.45833333	0.45714286	0.48192771	0.46920821	0.4050730966666667	0.40587034000000005	0.40544006333333327	0.42565676	0.4280603566666667	0.4258546	0.425	0.42236025	0.42367601	0.41714286	0.45341615	0.43452381
Li7	Linear_SGD_Classifier	3	10000	0.4248496993987976	[0.40372671, 0.3372093, 0.53614458]	[0.44217687, 0.37662338, 0.44949495]	[0.42207792, 0.35582822, 0.48901099]	[161.0, 172.0, 166.0]	0.4188376753507014	RES_PAPER_CLASS_376K_train_test_GWAS_split_50_50/STD_FULL_res/Li7/Linear_SGD_Classifier/5.txt	[0.39072848, 0.41242938, 0.4502924]	[0.41843972, 0.4010989, 0.4375]	[0.36645963, 0.4244186, 0.46385542]	[161.0, 172.0, 166.0]	0.44949495	0.53614458	0.48901099	0.4375	0.46385542	0.4502924	0.4227650666666667	0.42569353	0.42230571	0.4190128733333333	0.41824455	0.4178167533333333	0.44217687	0.40372671	0.42207792	0.41843972	0.4244186	0.41242938
Li7	Linear_SGD_Classifier	5	30	0.24248496993987975	[0.20833333, 0.08247423, 0.33653846, 0.18085106, 0.37962963]	[0.36363636, 0.18181818, 0.24137931, 0.17894737, 0.25625]	[0.26490066, 0.11347518, 0.2811245, 0.17989418, 0.30597015]	[96.0, 97.0, 104.0, 94.0, 108.0]	0.21643286573146292	RES_PAPER_CLASS_376K_train_test_GWAS_split_50_50/STD_FULL_res/Li7/Linear_SGD_Classifier/6.txt	[0.23111111, 0.21383648, 0.22564103, 0.23376623, 0.17021277]	[0.20155039, 0.27419355, 0.24175824, 0.19708029, 0.2]	[0.27083333, 0.17525773, 0.21153846, 0.28723404, 0.14814815]	[96.0, 97.0, 104.0, 94.0, 108.0]	0.36363636	0.37962963	0.30597015	0.27419355	0.28723404	0.23376623	0.24440624399999997	0.23756534199999998	0.229072934	0.222916494	0.21860234199999998	0.21491352399999997	0.24137931	0.20833333	0.26490066	0.20155039	0.21153846	0.22564103
Li7	Linear_SGD_Classifier	5	100	0.2925851703406814	[0.41666667, 0.29896907, 0.29807692, 0.10638298, 0.33333333]	[0.39215686, 0.26851852, 0.29807692, 0.1369863, 0.32142857]	[0.4040404, 0.28292683, 0.29807692, 0.11976048, 0.32727273]	[96.0, 97.0, 104.0, 94.0, 108.0]	0.218436873747495	RES_PAPER_CLASS_376K_train_test_GWAS_split_50_50/STD_FULL_res/Li7/Linear_SGD_Classifier/7.txt	[0.27225131, 0.14659686, 0.18357488, 0.1928934, 0.29245283]	[0.27368421, 0.14893617, 0.18446602, 0.18446602, 0.29807692]	[0.27083333, 0.1443299, 0.18269231, 0.20212766, 0.28703704]	[96.0, 97.0, 104.0, 94.0, 108.0]	0.39215686	0.41666667	0.4040404	0.29807692	0.28703704	0.29245283	0.283433434	0.290685794	0.286415472	0.21792586800000002	0.217404048	0.21755385600000002	0.29807692	0.29896907	0.29807692	0.18446602	0.20212766	0.1928934
Li7	Linear_SGD_Classifier	5	500	0.27054108216432865	[0.36458333, 0.27835052, 0.25961538, 0.17021277, 0.27777778]	[0.4375, 0.20300752, 0.24324324, 0.20253165, 0.3125]	[0.39772727, 0.23478261, 0.25116279, 0.1849711, 0.29411765]	[96.0, 97.0, 104.0, 94.0, 108.0]	0.23046092184368738	RES_PAPER_CLASS_376K_train_test_GWAS_split_50_50/STD_FULL_res/Li7/Linear_SGD_Classifier/8.txt	[0.33695652, 0.20430108, 0.20095694, 0.16425121, 0.25471698]	[0.35227273, 0.21348315, 0.2, 0.15044248, 0.25961538]	[0.32291667, 0.19587629, 0.20192308, 0.18085106, 0.25]	[96.0, 97.0, 104.0, 94.0, 108.0]	0.4375	0.36458333	0.39772727	0.35227273	0.32291667	0.33695652	0.279756482	0.27010795600000004	0.272552284	0.23516274799999998	0.23031342000000002	0.232236546	0.24324324	0.27777778	0.25116279	0.21348315	0.20192308	0.20430108
Li7	Linear_SGD_Classifier	5	1000	0.24248496993987975	[0.32291667, 0.25773196, 0.27884615, 0.19148936, 0.16666667]	[0.36470588, 0.21551724, 0.23015873, 0.18, 0.25]	[0.34254144, 0.23474178, 0.25217391, 0.18556701, 0.2]	[96.0, 97.0, 104.0, 94.0, 108.0]	0.25851703406813625	RES_PAPER_CLASS_376K_train_test_GWAS_split_50_50/STD_FULL_res/Li7/Linear_SGD_Classifier/9.txt	[0.3655914, 0.24509804, 0.21428571, 0.18446602, 0.29126214]	[0.37777778, 0.23364486, 0.22826087, 0.16964286, 0.30612245]	[0.35416667, 0.25773196, 0.20192308, 0.20212766, 0.27777778]	[96.0, 97.0, 104.0, 94.0, 108.0]	0.36470588	0.32291667	0.34254144	0.37777778	0.35416667	0.3655914	0.24807637	0.24353016199999997	0.24300482799999998	0.26308976399999995	0.25874543	0.260140662	0.23015873	0.25773196	0.23474178	0.23364486	0.25773196	0.24509804
Li7	Linear_SGD_Classifier	5	5000	0.25250501002004005	[0.36458333, 0.18556701, 0.25961538, 0.19148936, 0.25925926]	[0.33333333, 0.23376623, 0.24324324, 0.17647059, 0.26923077]	[0.34825871, 0.20689655, 0.25116279, 0.18367347, 0.26415094]	[96.0, 97.0, 104.0, 94.0, 108.0]	0.25851703406813625	RES_PAPER_CLASS_376K_train_test_GWAS_split_50_50/STD_FULL_res/Li7/Linear_SGD_Classifier/10.txt	[0.32222222, 0.22222222, 0.30051813, 0.15740741, 0.30331754]	[0.3452381, 0.21782178, 0.3258427, 0.13934426, 0.31067961]	[0.30208333, 0.22680412, 0.27884615, 0.18085106, 0.2962963]	[96.0, 97.0, 104.0, 94.0, 108.0]	0.33333333	0.36458333	0.34825871	0.3452381	0.30208333	0.32222222	0.251208832	0.252102868	0.250828492	0.26778529	0.25697619200000005	0.261137504	0.24324324	0.25925926	0.25116279	0.31067961	0.27884615	0.30051813
Li7	Linear_SGD_Classifier	5	10000	0.2625250501002004	[0.36458333, 0.21649485, 0.24038462, 0.19148936, 0.2962963]	[0.38461538, 0.25, 0.2293578, 0.17475728, 0.28571429]	[0.37433155, 0.2320442, 0.23474178, 0.18274112, 0.29090909]	[96.0, 97.0, 104.0, 94.0, 108.0]	0.2565130260521042	RES_PAPER_CLASS_376K_train_test_GWAS_split_50_50/STD_FULL_res/Li7/Linear_SGD_Classifier/11.txt	[0.34782609, 0.15135135, 0.26436782, 0.20289855, 0.30222222]	[0.32432432, 0.15909091, 0.32857143, 0.18584071, 0.29059829]	[0.375, 0.1443299, 0.22115385, 0.22340426, 0.31481481]	[96.0, 97.0, 104.0, 94.0, 108.0]	0.38461538	0.36458333	0.37433155	0.32857143	0.375	0.34782609	0.26488895	0.261849692	0.262953548	0.257685132	0.255740564	0.253733206	0.25	0.24038462	0.23474178	0.29059829	0.22340426	0.26436782
Li7	Lasso_Classifier_SGD	3	30	0.40080160320641284	[0.37267081, 0.31976744, 0.51204819]	[0.4, 0.37162162, 0.42288557]	[0.38585209, 0.34375, 0.46321526]	[161.0, 172.0, 166.0]	0.3226452905811623	RES_PAPER_CLASS_376K_train_test_GWAS_split_50_50/STD_FULL_res/Li7/Lasso_Classifier_SGD/0.txt	[0.23021583, 0.34482759, 0.37096774]	[0.27350427, 0.34090909, 0.33495146]	[0.19875776, 0.34883721, 0.41566265]	[161.0, 172.0, 166.0]	0.42288557	0.51204819	0.46321526	0.34090909	0.41566265	0.37096774	0.3981690633333333	0.40149548000000007	0.3976057833333333	0.31645494	0.3210858733333333	0.31533705333333334	0.4	0.37267081	0.38585209	0.33495146	0.34883721	0.34482759
Li7	Lasso_Classifier_SGD	3	100	0.3667334669338677	[0.45341615, 0.23255814, 0.42168675]	[0.4010989, 0.33898305, 0.35175879]	[0.42565598, 0.27586207, 0.38356164]	[161.0, 172.0, 166.0]	0.3527054108216433	RES_PAPER_CLASS_376K_train_test_GWAS_split_50_50/STD_FULL_res/Li7/Lasso_Classifier_SGD/1.txt	[0.31578947, 0.36312849, 0.37183099]	[0.36290323, 0.34946237, 0.34920635]	[0.27950311, 0.37790698, 0.39759036]	[161.0, 172.0, 166.0]	0.4010989	0.45341615	0.42565598	0.36290323	0.39759036	0.37183099	0.3639469133333333	0.36922034666666664	0.36169323	0.3538573166666667	0.3516668166666666	0.35024965	0.35175879	0.42168675	0.38356164	0.34946237	0.37790698	0.36312849
Li7	Lasso_Classifier_SGD	3	500	0.40681362725450904	[0.41614907, 0.37790698, 0.42771084]	[0.37640449, 0.38690476, 0.46405229]	[0.39528024, 0.38235294, 0.44514107]	[161.0, 172.0, 166.0]	0.3967935871743487	RES_PAPER_CLASS_376K_train_test_GWAS_split_50_50/STD_FULL_res/Li7/Lasso_Classifier_SGD/2.txt	[0.40247678, 0.39520958, 0.39296188]	[0.40123457, 0.40740741, 0.38285714]	[0.40372671, 0.38372093, 0.40361446]	[161.0, 172.0, 166.0]	0.46405229	0.42771084	0.44514107	0.40740741	0.40372671	0.40247678	0.4091205133333333	0.40725563000000004	0.4075914166666667	0.3971663733333333	0.39702069999999995	0.3968827466666666	0.38690476	0.41614907	0.39528024	0.40123457	0.40361446	0.39520958
Li7	Lasso_Classifier_SGD	3	1000	0.38877755511022044	[0.41614907, 0.40116279, 0.34939759]	[0.38953488, 0.34848485, 0.4496124]	[0.4024024, 0.37297297, 0.39322034]	[161.0, 172.0, 166.0]	0.40080160320641284	RES_PAPER_CLASS_376K_train_test_GWAS_split_50_50/STD_FULL_res/Li7/Lasso_Classifier_SGD/3.txt	[0.44155844, 0.37125749, 0.39325843]	[0.46258503, 0.38271605, 0.36842105]	[0.42236025, 0.36046512, 0.42168675]	[161.0, 172.0, 166.0]	0.4496124	0.41614907	0.4024024	0.46258503	0.42236025	0.44155844	0.3958773766666666	0.38890315	0.3895319033333333	0.40457404333333336	0.40150404	0.40202478666666663	0.38953488	0.40116279	0.39322034	0.38271605	0.42168675	0.39325843
Li7	Lasso_Classifier_SGD	3	5000	0.41082164328657317	[0.36645963, 0.3372093, 0.53012048]	[0.40689655, 0.35365854, 0.46315789]	[0.38562092, 0.3452381, 0.49438202]	[161.0, 172.0, 166.0]	0.3927855711422846	RES_PAPER_CLASS_376K_train_test_GWAS_split_50_50/STD_FULL_res/Li7/Lasso_Classifier_SGD/4.txt	[0.39871383, 0.35492958, 0.42771084]	[0.41333333, 0.3442623, 0.42771084]	[0.38509317, 0.36627907, 0.42771084]	[161.0, 172.0, 166.0]	0.46315789	0.53012048	0.49438202	0.42771084	0.42771084	0.42771084	0.40790432666666665	0.41126313666666664	0.40841368	0.39510215666666665	0.39302769333333337	0.39378475	0.40689655	0.36645963	0.38562092	0.41333333	0.38509317	0.39871383
Li7	Lasso_Classifier_SGD	3	10000	0.42685370741482964	[0.44099379, 0.30232558, 0.54216867]	[0.45512821, 0.35616438, 0.45685279]	[0.44794953, 0.32704403, 0.49586777]	[161.0, 172.0, 166.0]	0.42084168336673344	RES_PAPER_CLASS_376K_train_test_GWAS_split_50_50/STD_FULL_res/Li7/Lasso_Classifier_SGD/5.txt	[0.43174603, 0.35849057, 0.46575342]	[0.44155844, 0.39041096, 0.42713568]	[0.42236025, 0.33139535, 0.51204819]	[161.0, 172.0, 166.0]	0.45685279	0.54216867	0.49586777	0.44155844	0.51204819	0.46575342	0.42271512666666666	0.42849601333333337	0.4236204433333333	0.4197016933333333	0.4219345966666667	0.41866334	0.45512821	0.44099379	0.44794953	0.42713568	0.42236025	0.43174603
Li7	Lasso_Classifier_SGD	5	30	0.24048096192384769	[0.21875, 0.2371134, 0.14423077, 0.20212766, 0.38888889]	[0.29166667, 0.24210526, 0.15789474, 0.18811881, 0.30882353]	[0.25, 0.23958333, 0.15075377, 0.19487179, 0.3442623]	[96.0, 97.0, 104.0, 94.0, 108.0]	0.23446893787575152	RES_PAPER_CLASS_376K_train_test_GWAS_split_50_50/STD_FULL_res/Li7/Lasso_Classifier_SGD/6.txt	[0.26666667, 0.15957447, 0.275, 0.1452514, 0.30088496]	[0.31884058, 0.16483516, 0.24264706, 0.15294118, 0.28813559]	[0.22916667, 0.15463918, 0.31730769, 0.13829787, 0.31481481]	[96.0, 97.0, 104.0, 94.0, 108.0]	0.30882353	0.38888889	0.3442623	0.31884058	0.31730769	0.30088496	0.23772180199999998	0.238222144	0.23589423800000003	0.23347991400000004	0.230845244	0.22947550000000003	0.24210526	0.21875	0.23958333	0.24264706	0.22916667	0.26666667
Li7	Lasso_Classifier_SGD	5	100	0.20641282565130262	[0.19791667, 0.08247423, 0.29807692, 0.17021277, 0.26851852]	[0.15966387, 0.14285714, 0.29807692, 0.19047619, 0.21323529]	[0.17674419, 0.10457516, 0.29807692, 0.17977528, 0.23770492]	[96.0, 97.0, 104.0, 94.0, 108.0]	0.22044088176352705	RES_PAPER_CLASS_376K_train_test_GWAS_split_50_50/STD_FULL_res/Li7/Lasso_Classifier_SGD/7.txt	[0.28421053, 0.17021277, 0.19587629, 0.2173913, 0.23140496]	[0.28723404, 0.17582418, 0.21111111, 0.22222222, 0.20895522]	[0.28125, 0.16494845, 0.18269231, 0.21276596, 0.25925926]	[96.0, 97.0, 104.0, 94.0, 108.0]	0.29807692	0.29807692	0.29807692	0.28723404	0.28125	0.28421053	0.20086188200000002	0.203439822	0.19937529399999998	0.22106935400000002	0.22018319599999997	0.21981916999999998	0.19047619	0.19791667	0.17977528	0.21111111	0.21276596	0.2173913
Li7	Lasso_Classifier_SGD	5	500	0.24649298597194388	[0.29166667, 0.21649485, 0.30769231, 0.21276596, 0.2037037]	[0.37333333, 0.168, 0.25396825, 0.21505376, 0.275]	[0.32748538, 0.18918919, 0.27826087, 0.21390374, 0.23404255]	[96.0, 97.0, 104.0, 94.0, 108.0]	0.24448897795591182	RES_PAPER_CLASS_376K_train_test_GWAS_split_50_50/STD_FULL_res/Li7/Lasso_Classifier_SGD/8.txt	[0.33663366, 0.17582418, 0.25510204, 0.18446602, 0.26415094]	[0.32075472, 0.18823529, 0.27173913, 0.16964286, 0.26923077]	[0.35416667, 0.16494845, 0.24038462, 0.20212766, 0.25925926]	[96.0, 97.0, 104.0, 94.0, 108.0]	0.37333333	0.30769231	0.32748538	0.32075472	0.35416667	0.33663366	0.257071068	0.24646469799999998	0.24857634599999998	0.243920554	0.24417733200000002	0.24323536799999998	0.25396825	0.21649485	0.23404255	0.26923077	0.24038462	0.25510204
Li7	Lasso_Classifier_SGD	5	1000	0.23647294589178355	[0.32291667, 0.22680412, 0.28846154, 0.19148936, 0.15740741]	[0.36046512, 0.18965517, 0.23255814, 0.19148936, 0.22972973]	[0.34065934, 0.20657277, 0.25751073, 0.19148936, 0.18681319]	[96.0, 97.0, 104.0, 94.0, 108.0]	0.24849699398797595	RES_PAPER_CLASS_376K_train_test_GWAS_split_50_50/STD_FULL_res/Li7/Lasso_Classifier_SGD/9.txt	[0.32291667, 0.20212766, 0.21212121, 0.23414634, 0.26976744]	[0.32291667, 0.20879121, 0.22340426, 0.21621622, 0.27102804]	[0.32291667, 0.19587629, 0.20192308, 0.25531915, 0.26851852]	[96.0, 97.0, 104.0, 94.0, 108.0]	0.36046512	0.32291667	0.34065934	0.32291667	0.32291667	0.32291667	0.24077950400000003	0.23741582	0.236609078	0.24847128000000002	0.24891074200000002	0.248215864	0.22972973	0.22680412	0.20657277	0.22340426	0.25531915	0.23414634
Li7	Lasso_Classifier_SGD	5	5000	0.23246492985971945	[0.29166667, 0.18556701, 0.25961538, 0.21276596, 0.21296296]	[0.30434783, 0.20930233, 0.24107143, 0.17241379, 0.24731183]	[0.29787234, 0.19672131, 0.25, 0.19047619, 0.22885572]	[96.0, 97.0, 104.0, 94.0, 108.0]	0.22645290581162325	RES_PAPER_CLASS_376K_train_test_GWAS_split_50_50/STD_FULL_res/Li7/Lasso_Classifier_SGD/10.txt	[0.29545455, 0.17297297, 0.23783784, 0.18106996, 0.25837321]	[0.325, 0.18181818, 0.27160494, 0.14765101, 0.26732673]	[0.27083333, 0.16494845, 0.21153846, 0.23404255, 0.25]	[96.0, 97.0, 104.0, 94.0, 108.0]	0.30434783	0.29166667	0.29787234	0.325	0.27083333	0.29545455	0.23488944199999998	0.232515596	0.23278511200000002	0.23868017200000002	0.22627255799999996	0.22914170599999997	0.24107143	0.21296296	0.22885572	0.26732673	0.23404255	0.23783784
Li7	Lasso_Classifier_SGD	5	10000	0.2725450901803607	[0.44791667, 0.18556701, 0.30769231, 0.14893617, 0.26851852]	[0.41747573, 0.24324324, 0.22535211, 0.16091954, 0.31182796]	[0.4321608, 0.21052632, 0.2601626, 0.15469613, 0.28855721]	[96.0, 97.0, 104.0, 94.0, 108.0]	0.24248496993987975	RES_PAPER_CLASS_376K_train_test_GWAS_split_50_50/STD_FULL_res/Li7/Lasso_Classifier_SGD/11.txt	[0.29411765, 0.18719212, 0.23463687, 0.1938326, 0.31050228]	[0.33783784, 0.17924528, 0.28, 0.16541353, 0.30630631]	[0.26041667, 0.19587629, 0.20192308, 0.23404255, 0.31481481]	[96.0, 97.0, 104.0, 94.0, 108.0]	0.41747573	0.44791667	0.4321608	0.33783784	0.31481481	0.31050228	0.27176371600000004	0.271726136	0.26922061199999997	0.253760592	0.24141468000000002	0.24405630399999997	0.24324324	0.26851852	0.2601626	0.28	0.23404255	0.23463687
Li7	Elastic_Classifier_SGD	3	30	0.42084168336673344	[0.59627329, 0.31976744, 0.35542169]	[0.42290749, 0.39568345, 0.44360902]	[0.49484536, 0.35369775, 0.39464883]	[161.0, 172.0, 166.0]	0.3687374749498998	RES_PAPER_CLASS_376K_train_test_GWAS_split_50_50/STD_FULL_res/Li7/Elastic_Classifier_SGD/0.txt	[0.33656958, 0.3942029, 0.37209302]	[0.35135135, 0.39306358, 0.35955056]	[0.32298137, 0.39534884, 0.38554217]	[161.0, 172.0, 166.0]	0.44360902	0.59627329	0.49484536	0.39306358	0.39534884	0.3942029	0.42073332	0.42382080666666666	0.41439731333333335	0.36798849666666666	0.36795745999999996	0.36762183333333337	0.42290749	0.35542169	0.39464883	0.35955056	0.38554217	0.37209302
Li7	Elastic_Classifier_SGD	3	100	0.3406813627254509	[0.37267081, 0.29069767, 0.36144578]	[0.30612245, 0.3164557, 0.4137931]	[0.33613445, 0.3030303, 0.38585209]	[161.0, 172.0, 166.0]	0.37675350701402804	RES_PAPER_CLASS_376K_train_test_GWAS_split_50_50/STD_FULL_res/Li7/Elastic_Classifier_SGD/1.txt	[0.33639144, 0.3988604, 0.39375]	[0.3313253, 0.39106145, 0.40909091]	[0.34161491, 0.40697674, 0.37951807]	[161.0, 172.0, 166.0]	0.4137931	0.37267081	0.38585209	0.40909091	0.40697674	0.3988604	0.3454570833333334	0.34160475333333334	0.34167228	0.37715921999999996	0.37603657333333335	0.37633394666666664	0.3164557	0.36144578	0.33613445	0.39106145	0.37951807	0.39375
Li7	Elastic_Classifier_SGD	3	500	0.40080160320641284	[0.40993789, 0.40697674, 0.38554217]	[0.42038217, 0.35714286, 0.43835616]	[0.41509434, 0.38043478, 0.41025641]	[161.0, 172.0, 166.0]	0.374749498997996	RES_PAPER_CLASS_376K_train_test_GWAS_split_50_50/STD_FULL_res/Li7/Elastic_Classifier_SGD/2.txt	[0.31893688, 0.38333333, 0.41543027]	[0.34285714, 0.36702128, 0.40935673]	[0.29813665, 0.40116279, 0.42168675]	[161.0, 172.0, 166.0]	0.43835616	0.40993789	0.41509434	0.40935673	0.42168675	0.41543027	0.4052937300000001	0.4008189333333334	0.40192851	0.3730783833333333	0.37366206333333335	0.37256682666666663	0.42038217	0.40697674	0.41025641	0.36702128	0.40116279	0.38333333
Li7	Elastic_Classifier_SGD	3	1000	0.3927855711422846	[0.40993789, 0.41860465, 0.34939759]	[0.43137255, 0.33179724, 0.4496124]	[0.42038217, 0.37017995, 0.39322034]	[161.0, 172.0, 166.0]	0.39879759519038077	RES_PAPER_CLASS_376K_train_test_GWAS_split_50_50/STD_FULL_res/Li7/Elastic_Classifier_SGD/3.txt	[0.4, 0.34131737, 0.45054945]	[0.43165468, 0.35185185, 0.41414141]	[0.37267081, 0.33139535, 0.4939759]	[161.0, 172.0, 166.0]	0.4496124	0.41860465	0.42038217	0.43165468	0.4939759	0.45054945	0.40426073	0.39264671	0.3945941533333333	0.39921597999999997	0.3993473533333334	0.39728894	0.43137255	0.40993789	0.39322034	0.41414141	0.37267081	0.4
Li7	Elastic_Classifier_SGD	3	5000	0.4148296593186373	[0.45962733, 0.30232558, 0.48795181]	[0.45121951, 0.32098765, 0.46820809]	[0.45538462, 0.31137725, 0.47787611]	[161.0, 172.0, 166.0]	0.4228456913827655	RES_PAPER_CLASS_376K_train_test_GWAS_split_50_50/STD_FULL_res/Li7/Elastic_Classifier_SGD/4.txt	[0.46540881, 0.33962264, 0.45856354]	[0.47133758, 0.36986301, 0.42346939]	[0.45962733, 0.31395349, 0.5]	[161.0, 172.0, 166.0]	0.46820809	0.48795181	0.47787611	0.47133758	0.5	0.46540881	0.41347175	0.41663490666666664	0.41487932666666666	0.42155665999999997	0.42452694	0.42119833	0.45121951	0.45962733	0.45538462	0.42346939	0.45962733	0.45856354
Li7	Elastic_Classifier_SGD	3	10000	0.4248496993987976	[0.43478261, 0.33139535, 0.51204819]	[0.45751634, 0.35403727, 0.45945946]	[0.44585987, 0.34234234, 0.48433048]	[161.0, 172.0, 166.0]	0.4308617234468938	RES_PAPER_CLASS_376K_train_test_GWAS_split_50_50/STD_FULL_res/Li7/Elastic_Classifier_SGD/5.txt	[0.46875, 0.34193548, 0.47282609]	[0.47169811, 0.38405797, 0.43069307]	[0.46583851, 0.30813953, 0.52409639]	[161.0, 172.0, 166.0]	0.45945946	0.51204819	0.48433048	0.47169811	0.52409639	0.47282609	0.42367102333333334	0.42607538333333334	0.42417756333333334	0.4288163833333334	0.4326914766666667	0.42783719	0.45751634	0.43478261	0.44585987	0.43069307	0.46583851	0.46875
Li7	Elastic_Classifier_SGD	5	30	0.23446893787575152	[0.40625, 0.18556701, 0.26923077, 0.11702128, 0.19444444]	[0.3046875, 0.20930233, 0.18300654, 0.16666667, 0.31818182]	[0.34821429, 0.19672131, 0.21789883, 0.1375, 0.24137931]	[96.0, 97.0, 104.0, 94.0, 108.0]	0.22645290581162325	RES_PAPER_CLASS_376K_train_test_GWAS_split_50_50/STD_FULL_res/Li7/Elastic_Classifier_SGD/6.txt	[0.3125, 0.17674419, 0.24880383, 0.12738854, 0.23834197]	[0.2734375, 0.16101695, 0.24761905, 0.15873016, 0.27058824]	[0.36458333, 0.19587629, 0.25, 0.10638298, 0.21296296]	[96.0, 97.0, 104.0, 94.0, 108.0]	0.31818182	0.40625	0.34821429	0.2734375	0.36458333	0.3125	0.236368972	0.2345027	0.22834274800000004	0.22227837999999997	0.22596111200000002	0.22075570599999997	0.20930233	0.19444444	0.21789883	0.24761905	0.21296296	0.23834197
Li7	Elastic_Classifier_SGD	5	100	0.2124248496993988	[0.20833333, 0.27835052, 0.07692308, 0.27659574, 0.23148148]	[0.19047619, 0.22689076, 0.15384615, 0.19847328, 0.27173913]	[0.19900498, 0.25, 0.1025641, 0.23111111, 0.25]	[96.0, 97.0, 104.0, 94.0, 108.0]	0.21042084168336672	RES_PAPER_CLASS_376K_train_test_GWAS_split_50_50/STD_FULL_res/Li7/Elastic_Classifier_SGD/7.txt	[0.25125628, 0.1420765, 0.24324324, 0.20942408, 0.19704433]	[0.24271845, 0.15116279, 0.22881356, 0.20618557, 0.21052632]	[0.26041667, 0.13402062, 0.25961538, 0.21276596, 0.18518519]	[96.0, 97.0, 104.0, 94.0, 108.0]	0.27173913	0.27835052	0.25	0.24271845	0.26041667	0.25125628	0.208285102	0.21433683	0.206536038	0.20788133800000003	0.210400764	0.20860888600000002	0.19847328	0.23148148	0.23111111	0.21052632	0.21276596	0.20942408
Li7	Elastic_Classifier_SGD	5	500	0.2605210420841683	[0.33333333, 0.27835052, 0.29807692, 0.17021277, 0.22222222]	[0.41558442, 0.20610687, 0.25409836, 0.20512821, 0.26373626]	[0.3699422, 0.23684211, 0.27433628, 0.18604651, 0.24120603]	[96.0, 97.0, 104.0, 94.0, 108.0]	0.24849699398797595	RES_PAPER_CLASS_376K_train_test_GWAS_split_50_50/STD_FULL_res/Li7/Elastic_Classifier_SGD/8.txt	[0.32044199, 0.23350254, 0.21004566, 0.21621622, 0.26851852]	[0.34117647, 0.23, 0.2, 0.21978022, 0.26851852]	[0.30208333, 0.2371134, 0.22115385, 0.21276596, 0.26851852]	[96.0, 97.0, 104.0, 94.0, 108.0]	0.41558442	0.33333333	0.3699422	0.34117647	0.30208333	0.32044199	0.268930824	0.26043915199999995	0.261674626	0.251895042	0.248327012	0.24974498599999997	0.25409836	0.27835052	0.24120603	0.23	0.2371134	0.23350254
Li7	Elastic_Classifier_SGD	5	1000	0.23847695390781562	[0.34375, 0.26804124, 0.25, 0.19148936, 0.14814815]	[0.35106383, 0.21848739, 0.21666667, 0.17821782, 0.24615385]	[0.34736842, 0.24074074, 0.23214286, 0.18461538, 0.1849711]	[96.0, 97.0, 104.0, 94.0, 108.0]	0.24649298597194388	RES_PAPER_CLASS_376K_train_test_GWAS_split_50_50/STD_FULL_res/Li7/Elastic_Classifier_SGD/9.txt	[0.32160804, 0.17204301, 0.2962963, 0.14973262, 0.27619048]	[0.31067961, 0.17977528, 0.28571429, 0.15053763, 0.28431373]	[0.33333333, 0.16494845, 0.30769231, 0.14893617, 0.26851852]	[96.0, 97.0, 104.0, 94.0, 108.0]	0.35106383	0.34375	0.34736842	0.31067961	0.33333333	0.32160804	0.24211791200000002	0.24028575000000002	0.23796770000000006	0.24220410799999997	0.24468575600000003	0.24317409000000004	0.21848739	0.25	0.23214286	0.28431373	0.26851852	0.27619048
Li7	Elastic_Classifier_SGD	5	5000	0.24448897795591182	[0.28125, 0.19587629, 0.27884615, 0.22340426, 0.24074074]	[0.2967033, 0.20652174, 0.27619048, 0.1779661, 0.27956989]	[0.28877005, 0.2010582, 0.27751196, 0.19811321, 0.25870647]	[96.0, 97.0, 104.0, 94.0, 108.0]	0.2545090180360721	RES_PAPER_CLASS_376K_train_test_GWAS_split_50_50/STD_FULL_res/Li7/Elastic_Classifier_SGD/10.txt	[0.33695652, 0.17525773, 0.27102804, 0.15957447, 0.32110092]	[0.35227273, 0.17525773, 0.26363636, 0.15957447, 0.31818182]	[0.32291667, 0.17525773, 0.27884615, 0.15957447, 0.32407407]	[96.0, 97.0, 104.0, 94.0, 108.0]	0.2967033	0.28125	0.28877005	0.35227273	0.32407407	0.33695652	0.24739030199999998	0.244023488	0.24483197800000003	0.253784622	0.252133818	0.25278353600000003	0.27619048	0.24074074	0.25870647	0.26363636	0.27884615	0.27102804
Li7	Elastic_Classifier_SGD	5	10000	0.2745490981963928	[0.36458333, 0.19587629, 0.34615385, 0.13829787, 0.31481481]	[0.40697674, 0.2345679, 0.25899281, 0.14285714, 0.33333333]	[0.38461538, 0.21348315, 0.2962963, 0.14054054, 0.32380952]	[96.0, 97.0, 104.0, 94.0, 108.0]	0.2565130260521042	RES_PAPER_CLASS_376K_train_test_GWAS_split_50_50/STD_FULL_res/Li7/Elastic_Classifier_SGD/11.txt	[0.27807487, 0.2173913, 0.28140704, 0.16574586, 0.31578947]	[0.28571429, 0.22988506, 0.29473684, 0.17241379, 0.28057554]	[0.27083333, 0.20618557, 0.26923077, 0.15957447, 0.36111111]	[96.0, 97.0, 104.0, 94.0, 108.0]	0.40697674	0.36458333	0.38461538	0.29473684	0.36111111	0.31578947	0.275345584	0.27194523000000004	0.271748978	0.252665104	0.25338705000000006	0.251681708	0.25899281	0.31481481	0.2962963	0.28057554	0.26923077	0.27807487
Mg25	GP_Classifier_MATERN	3	30	0.4028056112224449	[0.41717791, 0.32298137, 0.46285714]	[0.46575342, 0.32098765, 0.42408377]	[0.44012945, 0.32198142, 0.44262295]	[163.0, 161.0, 175.0]	0.3967935871743487	RES_PAPER_CLASS_376K_train_test_GWAS_split_50_50/STD_FULL_res/Mg25/GP_Classifier_MATERN/0.txt	[0.41887906, 0.37974684, 0.39067055]	[0.40340909, 0.38709677, 0.39880952]	[0.43558282, 0.37267081, 0.38285714]	[163.0, 161.0, 175.0]	0.46575342	0.46285714	0.44262295	0.40340909	0.43558282	0.41887906	0.40360828	0.4010054733333333	0.40157793999999997	0.39643846	0.39703692333333335	0.39643215000000004	0.42408377	0.41717791	0.44012945	0.39880952	0.38285714	0.39067055
Mg25	GP_Classifier_MATERN	3	100	0.4248496993987976	[0.47852761, 0.34782609, 0.44571429]	[0.48447205, 0.32183908, 0.47560976]	[0.48148148, 0.33432836, 0.46017699]	[163.0, 161.0, 175.0]	0.4088176352705411	RES_PAPER_CLASS_376K_train_test_GWAS_split_50_50/STD_FULL_res/Mg25/GP_Classifier_MATERN/1.txt	[0.44712991, 0.38505747, 0.39498433]	[0.44047619, 0.35828877, 0.4375]	[0.45398773, 0.41614907, 0.36]	[163.0, 161.0, 175.0]	0.48447205	0.47852761	0.48148148	0.44047619	0.45398773	0.44712991	0.4273069633333333	0.4240226633333333	0.4253289433333333	0.41208832	0.41004559999999995	0.40905723666666666	0.47560976	0.44571429	0.46017699	0.4375	0.41614907	0.39498433
Mg25	GP_Classifier_MATERN	3	500	0.44288577154308617	[0.5398773, 0.32919255, 0.45714286]	[0.49162011, 0.37323944, 0.4494382]	[0.51461988, 0.34983498, 0.45325779]	[163.0, 161.0, 175.0]	0.4248496993987976	RES_PAPER_CLASS_376K_train_test_GWAS_split_50_50/STD_FULL_res/Mg25/GP_Classifier_MATERN/2.txt	[0.49704142, 0.32380952, 0.44637681]	[0.48, 0.33116883, 0.45294118]	[0.51533742, 0.31677019, 0.44]	[163.0, 161.0, 175.0]	0.49162011	0.5398773	0.51461988	0.48	0.51533742	0.49704142	0.43809925000000005	0.4420709033333334	0.43923755000000003	0.42137000333333335	0.42403587	0.42240925	0.4494382	0.45714286	0.45325779	0.45294118	0.44	0.44637681
Mg25	GP_Classifier_MATERN	3	1000	0.43286573146292584	[0.4601227, 0.27950311, 0.54857143]	[0.48387097, 0.32374101, 0.46829268]	[0.47169811, 0.3, 0.50526316]	[163.0, 161.0, 175.0]	0.3687374749498998	RES_PAPER_CLASS_376K_train_test_GWAS_split_50_50/STD_FULL_res/Mg25/GP_Classifier_MATERN/3.txt	[0.50526316, 0.20634921, 0.2804428]	[0.38461538, 0.28571429, 0.39583333]	[0.73619632, 0.16149068, 0.21714286]	[163.0, 161.0, 175.0]	0.48387097	0.54857143	0.50526316	0.39583333	0.73619632	0.50526316	0.42530155333333336	0.42939908	0.4256537566666667	0.35538766666666666	0.3716099533333333	0.3306850566666667	0.46829268	0.4601227	0.47169811	0.38461538	0.21714286	0.2804428
Mg25	GP_Classifier_MATERN	3	5000	0.3286573146292585	[0.93251534, 0.03726708, 0.03428571]	[0.33043478, 0.27272727, 0.35294118]	[0.48796148, 0.06557377, 0.0625]	[163.0, 161.0, 175.0]	0.3226452905811623	RES_PAPER_CLASS_376K_train_test_GWAS_split_50_50/STD_FULL_res/Mg25/GP_Classifier_MATERN/4.txt	[0.48571429, 0.06593407, 0.02150538]	[0.32762313, 0.28571429, 0.18181818]	[0.93865031, 0.03726708, 0.01142857]	[163.0, 161.0, 175.0]	0.35294118	0.93251534	0.48796148	0.32762313	0.93865031	0.48571429	0.3187010766666667	0.3346893766666667	0.20534508333333334	0.26505186666666664	0.32911532	0.19105124666666665	0.33043478	0.03726708	0.06557377	0.28571429	0.03726708	0.06593407
Mg25	GP_Classifier_MATERN	3	10000	0.3226452905811623	[0.94478528, 0.03726708, 0.00571429]	[0.3255814, 0.35294118, 0.11111111]	[0.48427673, 0.06741573, 0.01086957]	[163.0, 161.0, 175.0]	0.32665330661322645	RES_PAPER_CLASS_376K_train_test_GWAS_split_50_50/STD_FULL_res/Mg25/GP_Classifier_MATERN/5.txt	[0.4875, 0.06896552, 0.01086957]	[0.32704403, 0.46153846, 0.11111111]	[0.95705521, 0.03726708, 0.00571429]	[163.0, 161.0, 175.0]	0.35294118	0.94478528	0.48427673	0.46153846	0.95705521	0.4875	0.26321123	0.32925555	0.18752067666666664	0.2998978666666667	0.33334552666666667	0.18911169666666663	0.3255814	0.03726708	0.06741573	0.32704403	0.03726708	0.06896552
Mg25	GP_Classifier_MATERN	5	30	0.2725450901803607	[0.33653846, 0.22826087, 0.17, 0.26530612, 0.35238095]	[0.33980583, 0.24705882, 0.21794872, 0.23423423, 0.30327869]	[0.33816425, 0.23728814, 0.19101124, 0.24880383, 0.32599119]	[104.0, 92.0, 100.0, 98.0, 105.0]	0.23446893787575152	RES_PAPER_CLASS_376K_train_test_GWAS_split_50_50/STD_FULL_res/Mg25/GP_Classifier_MATERN/6.txt	[0.3047619, 0.18181818, 0.13559322, 0.20588235, 0.31818182]	[0.30188679, 0.17894737, 0.15584416, 0.19811321, 0.30434783]	[0.30769231, 0.18478261, 0.12, 0.21428571, 0.33333333]	[104.0, 92.0, 100.0, 98.0, 105.0]	0.33980583	0.35238095	0.33816425	0.30434783	0.33333333	0.31818182	0.268465258	0.27049728	0.26825172999999997	0.22782787200000004	0.232018792	0.229247494	0.24705882	0.26530612	0.24880383	0.19811321	0.21428571	0.20588235
Mg25	GP_Classifier_MATERN	5	100	0.23847695390781562	[0.32692308, 0.23913043, 0.16, 0.16326531, 0.2952381]	[0.28813559, 0.26829268, 0.19277108, 0.14414414, 0.2952381]	[0.30630631, 0.25287356, 0.17486339, 0.15311005, 0.2952381]	[104.0, 92.0, 100.0, 98.0, 105.0]	0.22044088176352705	RES_PAPER_CLASS_376K_train_test_GWAS_split_50_50/STD_FULL_res/Mg25/GP_Classifier_MATERN/7.txt	[0.34196891, 0.22748815, 0.125, 0.13131313, 0.26363636]	[0.37078652, 0.20168067, 0.14473684, 0.13, 0.25217391]	[0.31730769, 0.26086957, 0.11, 0.13265306, 0.27619048]	[104.0, 92.0, 100.0, 98.0, 105.0]	0.2952381	0.32692308	0.30630631	0.37078652	0.31730769	0.34196891	0.237716318	0.23691138399999997	0.23647828199999998	0.219875588	0.21940416	0.21788131000000002	0.26829268	0.23913043	0.25287356	0.20168067	0.26086957	0.22748815
Mg25	GP_Classifier_MATERN	5	500	0.24248496993987975	[0.35576923, 0.23913043, 0.14, 0.20408163, 0.26666667]	[0.34259259, 0.21359223, 0.17948718, 0.19230769, 0.26415094]	[0.3490566, 0.22564103, 0.15730337, 0.1980198, 0.26540284]	[104.0, 92.0, 100.0, 98.0, 105.0]	0.23246492985971945	RES_PAPER_CLASS_376K_train_test_GWAS_split_50_50/STD_FULL_res/Mg25/GP_Classifier_MATERN/8.txt	[0.34703196, 0.16748768, 0.14201183, 0.18461538, 0.29245283]	[0.33043478, 0.15315315, 0.17391304, 0.18556701, 0.28971963]	[0.36538462, 0.18478261, 0.12, 0.18367347, 0.2952381]	[104.0, 92.0, 100.0, 98.0, 105.0]	0.34259259	0.35576923	0.3490566	0.33043478	0.36538462	0.34703196	0.23842612599999996	0.241129592	0.23908472799999997	0.22655752199999996	0.22981576	0.226719936	0.21359223	0.23913043	0.22564103	0.18556701	0.18478261	0.18461538
Mg25	GP_Classifier_MATERN	5	1000	0.24448897795591182	[0.31730769, 0.18478261, 0.1, 0.21428571, 0.39047619]	[0.35483871, 0.17171717, 0.15873016, 0.18103448, 0.3203125]	[0.33502538, 0.17801047, 0.12269939, 0.19626168, 0.35193133]	[104.0, 92.0, 100.0, 98.0, 105.0]	0.21643286573146292	RES_PAPER_CLASS_376K_train_test_GWAS_split_50_50/STD_FULL_res/Mg25/GP_Classifier_MATERN/9.txt	[0.36031332, 0.11764706, 0.07194245, 0.1125, 0.19631902]	[0.24731183, 0.14754098, 0.12820513, 0.14516129, 0.27586207]	[0.66346154, 0.09782609, 0.05, 0.09183673, 0.15238095]	[104.0, 92.0, 100.0, 98.0, 105.0]	0.35483871	0.39047619	0.35193133	0.27586207	0.66346154	0.36031332	0.237326604	0.24137044	0.23678565	0.18881625999999999	0.211101062	0.17174437	0.18103448	0.21428571	0.19626168	0.14754098	0.09782609	0.11764706
Mg25	GP_Classifier_MATERN	5	5000	0.20240480961923848	[0.92307692, 0.02173913, 0.01, 0.01020408, 0.00952381]	[0.21145374, 0.2, 0.1, 0.0625, 0.11111111]	[0.34408602, 0.03921569, 0.01818182, 0.01754386, 0.01754386]	[104.0, 92.0, 100.0, 98.0, 105.0]	0.20040080160320642	RES_PAPER_CLASS_376K_train_test_GWAS_split_50_50/STD_FULL_res/Mg25/GP_Classifier_MATERN/10.txt	[0.33862434, 0.03883495, 0.01834862, 0.01834862, 0.0]	[0.20734341, 0.18181818, 0.11111111, 0.09090909, 0.0]	[0.92307692, 0.02173913, 0.01, 0.01020408, 0.0]	[104.0, 92.0, 100.0, 98.0, 105.0]	0.21145374	0.92307692	0.34408602	0.20734341	0.92307692	0.33862434	0.13701296999999998	0.194908788	0.08731425000000001	0.11823635800000001	0.193004026	0.082831306	0.11111111	0.01020408	0.01818182	0.11111111	0.01020408	0.01834862
Mg25	GB_Classifier	3	30	0.3787575150300601	[0.50306748, 0.2484472, 0.38285714]	[0.47953216, 0.26490066, 0.37853107]	[0.49101796, 0.25641026, 0.38068182]	[163.0, 161.0, 175.0]	0.4088176352705411	RES_PAPER_CLASS_376K_train_test_GWAS_split_50_50/STD_FULL_res/Mg25/GB_Classifier/0.txt	[0.4601227, 0.34193548, 0.4198895]	[0.4601227, 0.3557047, 0.40641711]	[0.4601227, 0.32919255, 0.43428571]	[163.0, 161.0, 175.0]	0.47953216	0.50306748	0.49101796	0.4601227	0.4601227	0.4601227	0.3743212966666667	0.37812394	0.37603667999999996	0.4074148366666666	0.40786698666666665	0.40731589333333335	0.37853107	0.38285714	0.38068182	0.40641711	0.43428571	0.4198895
Mg25	GB_Classifier	3	100	0.39879759519038077	[0.50920245, 0.27329193, 0.41142857]	[0.46892655, 0.28205128, 0.43373494]	[0.48823529, 0.27760252, 0.42228739]	[163.0, 161.0, 175.0]	0.40681362725450904	RES_PAPER_CLASS_376K_train_test_GWAS_split_50_50/STD_FULL_res/Mg25/GB_Classifier/1.txt	[0.45061728, 0.35045317, 0.41982507]	[0.45341615, 0.34117647, 0.42857143]	[0.44785276, 0.36024845, 0.41142857]	[163.0, 161.0, 175.0]	0.46892655	0.50920245	0.48823529	0.45341615	0.44785276	0.45061728	0.3949042566666667	0.39797431666666666	0.3960417333333333	0.4077213499999999	0.4065099266666667	0.4069651733333333	0.43373494	0.41142857	0.42228739	0.42857143	0.41142857	0.41982507
Mg25	GB_Classifier	3	500	0.4168336673346693	[0.47239264, 0.34782609, 0.42857143]	[0.48427673, 0.32183908, 0.45180723]	[0.47826087, 0.33432836, 0.4398827]	[163.0, 161.0, 175.0]	0.3907815631262525	RES_PAPER_CLASS_376K_train_test_GWAS_split_50_50/STD_FULL_res/Mg25/GB_Classifier/2.txt	[0.44767442, 0.2970297, 0.41595442]	[0.42541436, 0.31690141, 0.41477273]	[0.47239264, 0.27950311, 0.41714286]	[163.0, 161.0, 175.0]	0.48427673	0.47239264	0.47826087	0.42541436	0.47239264	0.44767442	0.41930768	0.4162633866666667	0.41749064333333336	0.3856961666666667	0.3896795366666666	0.38688618	0.45180723	0.42857143	0.4398827	0.41477273	0.41714286	0.41595442
Mg25	GB_Classifier	3	1000	0.4288577154308617	[0.5398773, 0.36645963, 0.38285714]	[0.47058824, 0.34911243, 0.46853147]	[0.50285714, 0.35757576, 0.42138365]	[163.0, 161.0, 175.0]	0.40080160320641284	RES_PAPER_CLASS_376K_train_test_GWAS_split_50_50/STD_FULL_res/Mg25/GB_Classifier/3.txt	[0.48024316, 0.3022508, 0.41340782]	[0.47590361, 0.31333333, 0.40437158]	[0.48466258, 0.29192547, 0.42285714]	[163.0, 161.0, 175.0]	0.47058824	0.5398773	0.50285714	0.47590361	0.48466258	0.48024316	0.42941071333333336	0.4297313566666667	0.42727218333333333	0.39786950666666665	0.39981506333333333	0.3986339266666667	0.46853147	0.38285714	0.42138365	0.40437158	0.42285714	0.41340782
Mg25	GB_Classifier	3	5000	0.43887775551102204	[0.53374233, 0.32919255, 0.45142857]	[0.52095808, 0.32317073, 0.4702381]	[0.52727273, 0.32615385, 0.4606414]	[163.0, 161.0, 175.0]	0.4228456913827655	RES_PAPER_CLASS_376K_train_test_GWAS_split_50_50/STD_FULL_res/Mg25/GB_Classifier/4.txt	[0.49846154, 0.34161491, 0.42735043]	[0.5, 0.34161491, 0.42613636]	[0.49693252, 0.34161491, 0.42857143]	[163.0, 161.0, 175.0]	0.52095808	0.53374233	0.52727273	0.5	0.49693252	0.49846154	0.4381223033333333	0.43812115	0.43802265999999995	0.42258375666666664	0.42237295333333336	0.42247562666666666	0.4702381	0.45142857	0.4606414	0.42613636	0.42857143	0.42735043
Mg25	GB_Classifier	3	10000	0.45490981963927857	[0.55828221, 0.32919255, 0.47428571]	[0.51123596, 0.34193548, 0.5]	[0.53372434, 0.33544304, 0.48680352]	[163.0, 161.0, 175.0]	0.46292585170340683	RES_PAPER_CLASS_376K_train_test_GWAS_split_50_50/STD_FULL_res/Mg25/GB_Classifier/5.txt	[0.52866242, 0.33444816, 0.50909091]	[0.54966887, 0.36231884, 0.46666667]	[0.50920245, 0.31055901, 0.56]	[163.0, 161.0, 175.0]	0.51123596	0.55828221	0.53372434	0.54966887	0.56	0.52866242	0.4510571466666667	0.45392015666666663	0.4519903	0.45955145999999997	0.4599204866666667	0.45740049666666666	0.5	0.47428571	0.48680352	0.46666667	0.50920245	0.50909091
Mg25	GB_Classifier	5	30	0.22044088176352705	[0.34615385, 0.22826087, 0.15, 0.16326531, 0.20952381]	[0.3, 0.1826087, 0.2027027, 0.17021277, 0.22916667]	[0.32142857, 0.20289855, 0.17241379, 0.16666667, 0.21890547]	[104.0, 92.0, 100.0, 98.0, 105.0]	0.17234468937875752	RES_PAPER_CLASS_376K_train_test_GWAS_split_50_50/STD_FULL_res/Mg25/GB_Classifier/6.txt	[0.1773399, 0.16853933, 0.17142857, 0.1722488, 0.17171717]	[0.18181818, 0.1744186, 0.16363636, 0.16216216, 0.1827957]	[0.17307692, 0.16304348, 0.18, 0.18367347, 0.16190476]	[104.0, 92.0, 100.0, 98.0, 105.0]	0.3	0.34615385	0.32142857	0.1827957	0.18367347	0.1773399	0.216938168	0.21944076800000004	0.21646261	0.17296620000000001	0.17233972599999997	0.17225475399999998	0.2027027	0.20952381	0.20289855	0.1744186	0.17307692	0.17171717
Mg25	GB_Classifier	5	100	0.250501002004008	[0.32692308, 0.29347826, 0.18, 0.15306122, 0.2952381]	[0.37362637, 0.24545455, 0.19354839, 0.16129032, 0.27678571]	[0.34871795, 0.26732673, 0.1865285, 0.15706806, 0.28571429]	[104.0, 92.0, 100.0, 98.0, 105.0]	0.250501002004008	RES_PAPER_CLASS_376K_train_test_GWAS_split_50_50/STD_FULL_res/Mg25/GB_Classifier/7.txt	[0.42342342, 0.19251337, 0.2173913, 0.15228426, 0.24038462]	[0.39830508, 0.18947368, 0.23809524, 0.15151515, 0.24271845]	[0.45192308, 0.19565217, 0.2, 0.15306122, 0.23809524]	[104.0, 92.0, 100.0, 98.0, 105.0]	0.37362637	0.32692308	0.34871795	0.39830508	0.45192308	0.42342342	0.250141068	0.24974013199999998	0.24907110600000001	0.24402152	0.24774634199999998	0.245199394	0.24545455	0.29347826	0.26732673	0.23809524	0.2	0.2173913
Mg25	GB_Classifier	5	500	0.24448897795591182	[0.32692308, 0.31521739, 0.16, 0.18367347, 0.23809524]	[0.33663366, 0.23015873, 0.16, 0.20224719, 0.30120482]	[0.33170732, 0.26605505, 0.16, 0.19251337, 0.26595745]	[104.0, 92.0, 100.0, 98.0, 105.0]	0.23246492985971945	RES_PAPER_CLASS_376K_train_test_GWAS_split_50_50/STD_FULL_res/Mg25/GB_Classifier/8.txt	[0.39423077, 0.21857923, 0.13265306, 0.15075377, 0.25471698]	[0.39423077, 0.21978022, 0.13541667, 0.14851485, 0.25233645]	[0.39423077, 0.2173913, 0.13, 0.15306122, 0.25714286]	[104.0, 92.0, 100.0, 98.0, 105.0]	0.33663366	0.32692308	0.33170732	0.39423077	0.39423077	0.39423077	0.24604888000000003	0.24478183599999997	0.24324663800000002	0.230055792	0.23036523	0.23018676200000004	0.23015873	0.23809524	0.26595745	0.21978022	0.2173913	0.21857923
Mg25	GB_Classifier	5	1000	0.2845691382765531	[0.35576923, 0.29347826, 0.17, 0.24489796, 0.35238095]	[0.40217391, 0.23478261, 0.18478261, 0.24489796, 0.3627451]	[0.37755102, 0.26086957, 0.17708333, 0.24489796, 0.35748792]	[104.0, 92.0, 100.0, 98.0, 105.0]	0.24649298597194388	RES_PAPER_CLASS_376K_train_test_GWAS_split_50_50/STD_FULL_res/Mg25/GB_Classifier/9.txt	[0.40869565, 0.14857143, 0.15730337, 0.22, 0.25116279]	[0.37301587, 0.15662651, 0.17948718, 0.21568627, 0.24545455]	[0.45192308, 0.14130435, 0.14, 0.2244898, 0.25714286]	[104.0, 92.0, 100.0, 98.0, 105.0]	0.40217391	0.35576923	0.37755102	0.37301587	0.45192308	0.40869565	0.285876438	0.28330528	0.28357796	0.234054076	0.24297201799999998	0.23714664800000002	0.24489796	0.29347826	0.26086957	0.21568627	0.2244898	0.22
Mg25	GB_Classifier	5	5000	0.2565130260521042	[0.40384615, 0.18478261, 0.2, 0.2244898, 0.25714286]	[0.40384615, 0.15740741, 0.19417476, 0.21782178, 0.3253012]	[0.40384615, 0.17, 0.19704433, 0.22110553, 0.28723404]	[104.0, 92.0, 100.0, 98.0, 105.0]	0.2925851703406814	RES_PAPER_CLASS_376K_train_test_GWAS_split_50_50/STD_FULL_res/Mg25/GB_Classifier/10.txt	[0.46153846, 0.21538462, 0.16304348, 0.30769231, 0.2955665]	[0.46153846, 0.2038835, 0.17857143, 0.29090909, 0.30612245]	[0.46153846, 0.22826087, 0.15, 0.32653061, 0.28571429]	[104.0, 92.0, 100.0, 98.0, 105.0]	0.40384615	0.40384615	0.40384615	0.46153846	0.46153846	0.46153846	0.25971025999999997	0.25405228399999996	0.25584601	0.288204986	0.290408846	0.28864507400000006	0.21782178	0.2244898	0.22110553	0.29090909	0.28571429	0.2955665
Mg25	GB_Classifier	5	10000	0.2665330661322645	[0.43269231, 0.29347826, 0.09, 0.21428571, 0.2952381]	[0.4368932, 0.22131148, 0.11392405, 0.21649485, 0.31632653]	[0.43478261, 0.25233645, 0.10055866, 0.21538462, 0.30541872]	[104.0, 92.0, 100.0, 98.0, 105.0]	0.2905811623246493	RES_PAPER_CLASS_376K_train_test_GWAS_split_50_50/STD_FULL_res/Mg25/GB_Classifier/11.txt	[0.456621, 0.2020202, 0.18888889, 0.27513228, 0.30188679]	[0.43478261, 0.18867925, 0.2125, 0.28571429, 0.29906542]	[0.48076923, 0.2173913, 0.17, 0.26530612, 0.3047619]	[104.0, 92.0, 100.0, 98.0, 105.0]	0.4368932	0.43269231	0.43478261	0.43478261	0.48076923	0.456621	0.260990022	0.265138876	0.26169621200000004	0.284148314	0.28764570999999994	0.284909832	0.22131148	0.29347826	0.25233645	0.28571429	0.26530612	0.27513228
Mg25	DNN_Classifier	3	30	0.3967935871743487	[0.50920245, 0.13043478, 0.53714286]	[0.45108696, 0.28378378, 0.39004149]	[0.47838617, 0.1787234, 0.45192308]	[163.0, 161.0, 175.0]	0.3527054108216433	RES_PAPER_CLASS_376K_train_test_GWAS_split_50_50/STD_FULL_res/Mg25/DNN_Classifier/Dense30_3/0.txt	[0.44568245, 0.28037383, 0.32075472]	[0.40816327, 0.28125, 0.35664336]	[0.49079755, 0.27950311, 0.29142857]	[163.0, 161.0, 175.0]	0.45108696	0.53714286	0.47838617	0.40816327	0.49079755	0.44568245	0.37497074333333336	0.3922600299999999	0.36967755	0.34868554333333335	0.35390974333333336	0.348937	0.39004149	0.50920245	0.45192308	0.35664336	0.29142857	0.32075472
Mg25	DNN_Classifier	3	100	0.4228456913827655	[0.42944785, 0.38509317, 0.45142857]	[0.48275862, 0.34065934, 0.45930233]	[0.45454545, 0.36151603, 0.45533141]	[163.0, 161.0, 175.0]	0.3847695390781563	RES_PAPER_CLASS_376K_train_test_GWAS_split_50_50/STD_FULL_res/Mg25/DNN_Classifier/Dense100_3/0.txt	[0.37748344, 0.34131737, 0.43093923]	[0.41007194, 0.32947977, 0.4171123]	[0.34969325, 0.35403727, 0.44571429]	[163.0, 161.0, 175.0]	0.48275862	0.45142857	0.45533141	0.4171123	0.44571429	0.43093923	0.42757343	0.4219898633333334	0.42379763	0.38555467000000004	0.38314827	0.38324668000000006	0.45930233	0.42944785	0.45454545	0.41007194	0.35403727	0.37748344
Mg25	DNN_Classifier	3	500	0.3867735470941884	[0.45398773, 0.34782609, 0.36]	[0.43529412, 0.30769231, 0.42857143]	[0.44444444, 0.32653061, 0.39130435]	[163.0, 161.0, 175.0]	0.4188376753507014	RES_PAPER_CLASS_376K_train_test_GWAS_split_50_50/STD_FULL_res/Mg25/DNN_Classifier/Dense500_3/0.txt	[0.50289017, 0.35365854, 0.39506173]	[0.47540984, 0.34730539, 0.4295302]	[0.53374233, 0.36024845, 0.36571429]	[163.0, 161.0, 175.0]	0.43529412	0.45398773	0.44444444	0.47540984	0.53374233	0.50289017	0.3905192866666667	0.3872712733333333	0.3874264666666667	0.4174151433333333	0.41990168999999994	0.41720347999999996	0.42857143	0.36	0.39130435	0.4295302	0.36571429	0.39506173
Mg25	DNN_Classifier	3	1000	0.3627254509018036	[0.33128834, 0.38509317, 0.37142857]	[0.42519685, 0.28971963, 0.41139241]	[0.37241379, 0.33066667, 0.39039039]	[163.0, 161.0, 175.0]	0.4288577154308617	RES_PAPER_CLASS_376K_train_test_GWAS_split_50_50/STD_FULL_res/Mg25/DNN_Classifier/Dense1000_3/0.txt	[0.45962733, 0.36470588, 0.46428571]	[0.46540881, 0.34636872, 0.48447205]	[0.45398773, 0.38509317, 0.44571429]	[163.0, 161.0, 175.0]	0.42519685	0.38509317	0.39039039	0.48447205	0.45398773	0.46428571	0.37543629666666667	0.36260336	0.3644902833333334	0.43208319333333334	0.4282650633333333	0.42953964	0.41139241	0.37142857	0.37241379	0.46540881	0.44571429	0.45962733
Mg25	DNN_Classifier	3	5000	0.3967935871743487	[0.88957055, 0.03726708, 0.26857143]	[0.36523929, 0.375, 0.54651163]	[0.51785714, 0.06779661, 0.36015326]	[163.0, 161.0, 175.0]	0.4148296593186373	RES_PAPER_CLASS_376K_train_test_GWAS_split_50_50/STD_FULL_res/Mg25/DNN_Classifier/Dense5000_3/0.txt	[0.33636364, 0.01212121, 0.55138662]	[0.64912281, 0.25, 0.38584475]	[0.22699387, 0.00621118, 0.96571429]	[163.0, 161.0, 175.0]	0.54651163	0.88957055	0.51785714	0.64912281	0.96571429	0.55138662	0.42891697333333334	0.39846968666666666	0.31526900333333335	0.42832252000000004	0.39963978	0.2999571566666667	0.375	0.26857143	0.36015326	0.38584475	0.22699387	0.33636364
Mg25	DNN_Classifier	5	30	0.2785571142284569	[0.5, 0.14130435, 0.12, 0.19387755, 0.40952381]	[0.35135135, 0.30952381, 0.14814815, 0.25, 0.28289474]	[0.41269841, 0.19402985, 0.13259669, 0.2183908, 0.33463035]	[104.0, 92.0, 100.0, 98.0, 105.0]	0.20841683366733466	RES_PAPER_CLASS_376K_train_test_GWAS_split_50_50/STD_FULL_res/Mg25/DNN_Classifier/Dense30_5/0.txt	[0.26035503, 0.12571429, 0.23376623, 0.2247191, 0.17948718]	[0.33846154, 0.13253012, 0.20610687, 0.17751479, 0.2745098]	[0.21153846, 0.11956522, 0.27, 0.30612245, 0.13333333]	[104.0, 92.0, 100.0, 98.0, 105.0]	0.35135135	0.5	0.41269841	0.33846154	0.30612245	0.26035503	0.26838361	0.27294114199999997	0.25846922	0.225824624	0.20811189199999997	0.20480836600000002	0.28289474	0.19387755	0.2183908	0.20610687	0.21153846	0.2247191
Mg25	DNN_Classifier	5	100	0.24849699398797595	[0.31730769, 0.34782609, 0.15, 0.19387755, 0.23809524]	[0.33333333, 0.23021583, 0.17857143, 0.20212766, 0.30120482]	[0.32512315, 0.27705628, 0.16304348, 0.19791667, 0.26595745]	[104.0, 92.0, 100.0, 98.0, 105.0]	0.250501002004008	RES_PAPER_CLASS_376K_train_test_GWAS_split_50_50/STD_FULL_res/Mg25/DNN_Classifier/Dense100_5/0.txt	[0.35416667, 0.25327511, 0.21052632, 0.22105263, 0.21319797]	[0.38636364, 0.21167883, 0.22222222, 0.22826087, 0.22826087]	[0.32692308, 0.31521739, 0.2, 0.21428571, 0.2]	[104.0, 92.0, 100.0, 98.0, 105.0]	0.33333333	0.34782609	0.32512315	0.38636364	0.32692308	0.35416667	0.249090614	0.24942131399999998	0.24581940600000002	0.255357286	0.25128523599999997	0.25044374	0.23021583	0.23809524	0.26595745	0.22826087	0.21428571	0.22105263
Mg25	DNN_Classifier	5	500	0.20040080160320642	[0.30769231, 0.40217391, 0.12, 0.12244898, 0.06666667]	[0.37209302, 0.1712963, 0.12765957, 0.1875, 0.17948718]	[0.33684211, 0.24025974, 0.12371134, 0.14814815, 0.09722222]	[104.0, 92.0, 100.0, 98.0, 105.0]	0.250501002004008	RES_PAPER_CLASS_376K_train_test_GWAS_split_50_50/STD_FULL_res/Mg25/DNN_Classifier/Dense500_5/0.txt	[0.36866359, 0.20238095, 0.19905213, 0.25892857, 0.20224719]	[0.3539823, 0.22368421, 0.18918919, 0.23015873, 0.24657534]	[0.38461538, 0.18478261, 0.21, 0.29591837, 0.17142857]	[104.0, 92.0, 100.0, 98.0, 105.0]	0.37209302	0.40217391	0.33684211	0.3539823	0.38461538	0.36866359	0.20760721399999998	0.20379637400000003	0.18923671200000003	0.24871795400000002	0.249348986	0.246254486	0.17948718	0.12244898	0.14814815	0.23015873	0.21	0.20238095
Mg25	DNN_Classifier	5	1000	0.24048096192384769	[0.28846154, 0.20652174, 0.15, 0.28571429, 0.26666667]	[0.4, 0.22619048, 0.1744186, 0.1971831, 0.25]	[0.33519553, 0.21590909, 0.16129032, 0.23333333, 0.25806452]	[104.0, 92.0, 100.0, 98.0, 105.0]	0.24048096192384769	RES_PAPER_CLASS_376K_train_test_GWAS_split_50_50/STD_FULL_res/Mg25/DNN_Classifier/Dense1000_5/0.txt	[0.34210526, 0.19387755, 0.10191083, 0.25471698, 0.26341463]	[0.31451613, 0.18269231, 0.14035088, 0.23684211, 0.27]	[0.375, 0.20652174, 0.08, 0.2755102, 0.25714286]	[104.0, 92.0, 100.0, 98.0, 105.0]	0.4	0.28846154	0.33519553	0.31451613	0.375	0.34210526	0.249558436	0.239472848	0.240758558	0.22888028600000002	0.23883495999999999	0.23120504999999997	0.22619048	0.26666667	0.23333333	0.23684211	0.25714286	0.25471698
Mg25	RF_Classifier	3	30	0.4088176352705411	[0.51533742, 0.35403727, 0.36]	[0.47191011, 0.34545455, 0.40384615]	[0.49266862, 0.34969325, 0.38066465]	[163.0, 161.0, 175.0]	0.37675350701402804	RES_PAPER_CLASS_376K_train_test_GWAS_split_50_50/STD_FULL_res/Mg25/RF_Classifier/0.txt	[0.44956772, 0.30921053, 0.36311239]	[0.42391304, 0.32867133, 0.36627907]	[0.47852761, 0.29192547, 0.36]	[163.0, 161.0, 175.0]	0.47191011	0.51533742	0.49266862	0.42391304	0.47852761	0.44956772	0.40707027	0.4097915633333334	0.40767550666666663	0.37295448	0.37681769333333337	0.37396354666666665	0.40384615	0.36	0.38066465	0.36627907	0.36	0.36311239
Mg25	RF_Classifier	3	100	0.45490981963927857	[0.58895706, 0.33540373, 0.44]	[0.55172414, 0.32142857, 0.49044586]	[0.56973294, 0.32826748, 0.46385542]	[163.0, 161.0, 175.0]	0.40080160320641284	RES_PAPER_CLASS_376K_train_test_GWAS_split_50_50/STD_FULL_res/Mg25/RF_Classifier/1.txt	[0.5, 0.29677419, 0.39156627]	[0.4611399, 0.30872483, 0.41401274]	[0.54601227, 0.28571429, 0.37142857]	[163.0, 161.0, 175.0]	0.55172414	0.58895706	0.56973294	0.4611399	0.54601227	0.5	0.4545328566666667	0.45478693000000003	0.45395194666666666	0.39462582333333335	0.40105170999999995	0.3961134866666667	0.49044586	0.44	0.46385542	0.41401274	0.37142857	0.39156627
Mg25	RF_Classifier	3	500	0.44488977955911824	[0.60122699, 0.26086957, 0.46857143]	[0.54143646, 0.29787234, 0.46327684]	[0.56976744, 0.2781457, 0.46590909]	[163.0, 161.0, 175.0]	0.40080160320641284	RES_PAPER_CLASS_376K_train_test_GWAS_split_50_50/STD_FULL_res/Mg25/RF_Classifier/2.txt	[0.48916409, 0.25316456, 0.45125348]	[0.49375, 0.25806452, 0.44021739]	[0.48466258, 0.2484472, 0.46285714]	[163.0, 161.0, 175.0]	0.54143646	0.60122699	0.56976744	0.49375	0.48466258	0.48916409	0.43419521333333333	0.4435559966666667	0.4379407433333333	0.39734397000000005	0.39865564000000003	0.39786070999999995	0.46327684	0.46857143	0.46590909	0.44021739	0.46285714	0.45125348
Mg25	RF_Classifier	3	1000	0.4348697394789579	[0.60736196, 0.26086957, 0.43428571]	[0.51030928, 0.31578947, 0.44186047]	[0.55462185, 0.28571429, 0.43804035]	[163.0, 161.0, 175.0]	0.43887775551102204	RES_PAPER_CLASS_376K_train_test_GWAS_split_50_50/STD_FULL_res/Mg25/RF_Classifier/3.txt	[0.53369272, 0.32081911, 0.43712575]	[0.47596154, 0.35606061, 0.4591195]	[0.60736196, 0.29192547, 0.41714286]	[163.0, 161.0, 175.0]	0.51030928	0.60736196	0.55462185	0.47596154	0.60736196	0.53369272	0.42265307333333335	0.43417241333333334	0.4261254966666667	0.43038055000000003	0.43881009666666665	0.43054586000000006	0.44186047	0.43428571	0.43804035	0.4591195	0.41714286	0.43712575
Mg25	RF_Classifier	3	5000	0.45090180360721444	[0.57668712, 0.30434783, 0.46857143]	[0.51648352, 0.36029412, 0.45303867]	[0.54492754, 0.32996633, 0.46067416]	[163.0, 161.0, 175.0]	0.4248496993987976	RES_PAPER_CLASS_376K_train_test_GWAS_split_50_50/STD_FULL_res/Mg25/RF_Classifier/4.txt	[0.53908356, 0.26388889, 0.43657817]	[0.48076923, 0.2992126, 0.45121951]	[0.61349693, 0.23602484, 0.42285714]	[163.0, 161.0, 175.0]	0.51648352	0.57668712	0.54492754	0.48076923	0.61349693	0.53908356	0.44327210333333333	0.44986879333333335	0.4451893433333333	0.41040044666666664	0.42412630333333334	0.41318353999999996	0.45303867	0.46857143	0.46067416	0.45121951	0.42285714	0.43657817
Mg25	RF_Classifier	3	10000	0.44889779559118237	[0.57055215, 0.27950311, 0.49142857]	[0.51955307, 0.32374101, 0.47513812]	[0.54385965, 0.3, 0.48314607]	[163.0, 161.0, 175.0]	0.4288577154308617	RES_PAPER_CLASS_376K_train_test_GWAS_split_50_50/STD_FULL_res/Mg25/RF_Classifier/5.txt	[0.5147929, 0.28093645, 0.47091413]	[0.49714286, 0.30434783, 0.45698925]	[0.53374233, 0.26086957, 0.48571429]	[163.0, 161.0, 175.0]	0.51955307	0.57055215	0.54385965	0.49714286	0.53374233	0.5147929	0.43947739999999996	0.44716127666666666	0.44233523999999996	0.41949331333333334	0.4267753966666667	0.42221449333333333	0.47513812	0.49142857	0.48314607	0.45698925	0.48571429	0.47091413
Mg25	RF_Classifier	5	30	0.25250501002004005	[0.36538462, 0.26086957, 0.17, 0.20408163, 0.25714286]	[0.34862385, 0.20869565, 0.20238095, 0.2173913, 0.27272727]	[0.35680751, 0.23188406, 0.18478261, 0.21052632, 0.26470588]	[104.0, 92.0, 100.0, 98.0, 105.0]	0.24849699398797595	RES_PAPER_CLASS_376K_train_test_GWAS_split_50_50/STD_FULL_res/Mg25/RF_Classifier/6.txt	[0.37860082, 0.13559322, 0.15384615, 0.24880383, 0.27]	[0.33093525, 0.14117647, 0.1884058, 0.23423423, 0.28421053]	[0.44230769, 0.13043478, 0.13, 0.26530612, 0.25714286]	[104.0, 92.0, 100.0, 98.0, 105.0]	0.34862385	0.36538462	0.35680751	0.33093525	0.44230769	0.37860082	0.249963804	0.251495736	0.249741276	0.23579245599999998	0.24503829000000002	0.23736880400000002	0.2173913	0.25714286	0.23188406	0.23423423	0.25714286	0.24880383
Mg25	RF_Classifier	5	100	0.2665330661322645	[0.43269231, 0.2826087, 0.12, 0.17346939, 0.31428571]	[0.33088235, 0.25742574, 0.16901408, 0.18478261, 0.33333333]	[0.375, 0.26943005, 0.14035088, 0.17894737, 0.32352941]	[104.0, 92.0, 100.0, 98.0, 105.0]	0.20641282565130262	RES_PAPER_CLASS_376K_train_test_GWAS_split_50_50/STD_FULL_res/Mg25/RF_Classifier/7.txt	[0.33183857, 0.14507772, 0.07865169, 0.21256039, 0.23350254]	[0.31092437, 0.13861386, 0.08974359, 0.20183486, 0.25]	[0.35576923, 0.15217391, 0.07, 0.2244898, 0.21904762]	[104.0, 92.0, 100.0, 98.0, 105.0]	0.33333333	0.43269231	0.375	0.31092437	0.35576923	0.33183857	0.255087622	0.264611222	0.257451542	0.198223336	0.20429611199999997	0.20032618199999996	0.25742574	0.2826087	0.26943005	0.20183486	0.21904762	0.21256039
Mg25	RF_Classifier	5	500	0.27054108216432865	[0.50961538, 0.25, 0.09, 0.25510204, 0.23809524]	[0.44166667, 0.20535714, 0.13846154, 0.22727273, 0.27173913]	[0.47321429, 0.2254902, 0.10909091, 0.24038462, 0.25380711]	[104.0, 92.0, 100.0, 98.0, 105.0]	0.27054108216432865	RES_PAPER_CLASS_376K_train_test_GWAS_split_50_50/STD_FULL_res/Mg25/RF_Classifier/8.txt	[0.44827586, 0.15053763, 0.1827957, 0.1978022, 0.32075472]	[0.40625, 0.14893617, 0.19767442, 0.21428571, 0.31775701]	[0.5, 0.15217391, 0.17, 0.18367347, 0.32380952]	[104.0, 92.0, 100.0, 98.0, 105.0]	0.44166667	0.50961538	0.47321429	0.40625	0.5	0.44827586	0.25689944200000003	0.26856253199999996	0.26039742600000004	0.256980662	0.26593138	0.260033222	0.22727273	0.25	0.24038462	0.21428571	0.18367347	0.1978022
Mg25	RF_Classifier	5	1000	0.27655310621242485	[0.48076923, 0.17391304, 0.13, 0.23469388, 0.34285714]	[0.39370079, 0.18604651, 0.17105263, 0.23, 0.32727273]	[0.43290043, 0.17977528, 0.14772727, 0.23232323, 0.33488372]	[104.0, 92.0, 100.0, 98.0, 105.0]	0.2745490981963928	RES_PAPER_CLASS_376K_train_test_GWAS_split_50_50/STD_FULL_res/Mg25/RF_Classifier/9.txt	[0.44166667, 0.19318182, 0.17142857, 0.24365482, 0.26666667]	[0.38970588, 0.20238095, 0.2, 0.24242424, 0.26666667]	[0.50961538, 0.18478261, 0.15, 0.24489796, 0.26666667]	[104.0, 92.0, 100.0, 98.0, 105.0]	0.39370079	0.48076923	0.43290043	0.38970588	0.50961538	0.44166667	0.261614532	0.272446658	0.265521986	0.260235548	0.271192524	0.26331971	0.23	0.23469388	0.23232323	0.24242424	0.24489796	0.24365482
Mg25	RF_Classifier	5	5000	0.3066132264529058	[0.5, 0.26086957, 0.14, 0.26530612, 0.35238095]	[0.41269841, 0.23076923, 0.21212121, 0.26804124, 0.3490566]	[0.45217391, 0.24489796, 0.1686747, 0.26666667, 0.3507109]	[104.0, 92.0, 100.0, 98.0, 105.0]	0.2865731462925852	RES_PAPER_CLASS_376K_train_test_GWAS_split_50_50/STD_FULL_res/Mg25/RF_Classifier/10.txt	[0.47826087, 0.1865285, 0.16470588, 0.23232323, 0.31884058]	[0.43650794, 0.17821782, 0.2, 0.23, 0.32352941]	[0.52884615, 0.19565217, 0.14, 0.23469388, 0.31428571]	[104.0, 92.0, 100.0, 98.0, 105.0]	0.41269841	0.5	0.45217391	0.43650794	0.52884615	0.47826087	0.294537338	0.303711328	0.296624828	0.27365103399999996	0.282695582	0.276131812	0.26804124	0.26530612	0.26666667	0.23	0.23469388	0.23232323
Mg25	RF_Classifier	5	10000	0.3026052104208417	[0.52884615, 0.22826087, 0.16, 0.25510204, 0.32380952]	[0.44715447, 0.22340426, 0.18823529, 0.25773196, 0.34]	[0.4845815, 0.22580645, 0.17297297, 0.25641026, 0.33170732]	[104.0, 92.0, 100.0, 98.0, 105.0]	0.25851703406813625	RES_PAPER_CLASS_376K_train_test_GWAS_split_50_50/STD_FULL_res/Mg25/RF_Classifier/11.txt	[0.43438914, 0.20725389, 0.16574586, 0.21463415, 0.24242424]	[0.41025641, 0.1980198, 0.18518519, 0.20560748, 0.25806452]	[0.46153846, 0.2173913, 0.15, 0.2244898, 0.22857143]	[104.0, 92.0, 100.0, 98.0, 105.0]	0.44715447	0.52884615	0.4845815	0.41025641	0.46153846	0.43438914	0.29130519600000004	0.299203716	0.2942957	0.25142668	0.25639819799999997	0.252889456	0.25773196	0.25510204	0.25641026	0.20560748	0.2244898	0.21463415
Mg25	SVM_CLassifier	3	30	0.43286573146292584	[0.56441718, 0.29813665, 0.43428571]	[0.48421053, 0.34782609, 0.44444444]	[0.52124646, 0.32107023, 0.43930636]	[163.0, 161.0, 175.0]	0.40681362725450904	RES_PAPER_CLASS_376K_train_test_GWAS_split_50_50/STD_FULL_res/Mg25/SVM_CLassifier/0.txt	[0.46884273, 0.35179153, 0.39548023]	[0.45402299, 0.36986301, 0.39106145]	[0.48466258, 0.33540373, 0.4]	[163.0, 161.0, 175.0]	0.48421053	0.56441718	0.52124646	0.45402299	0.48466258	0.46884273	0.4254936866666667	0.43227984666666663	0.4272076833333333	0.4049824833333333	0.40668877	0.40537149666666666	0.44444444	0.43428571	0.43930636	0.39106145	0.4	0.39548023
Mg25	SVM_CLassifier	3	100	0.41082164328657317	[0.55214724, 0.28571429, 0.39428571]	[0.51724138, 0.2754491, 0.43670886]	[0.53412463, 0.2804878, 0.41441441]	[163.0, 161.0, 175.0]	0.4148296593186373	RES_PAPER_CLASS_376K_train_test_GWAS_split_50_50/STD_FULL_res/Mg25/SVM_CLassifier/1.txt	[0.52449568, 0.29113924, 0.41791045]	[0.49456522, 0.29677419, 0.4375]	[0.55828221, 0.28571429, 0.4]	[163.0, 161.0, 175.0]	0.51724138	0.55214724	0.53412463	0.49456522	0.55828221	0.52449568	0.40979978	0.4107157466666667	0.4096756133333333	0.40961313666666666	0.4146655000000001	0.41118179000000005	0.43670886	0.39428571	0.41441441	0.4375	0.4	0.41791045
Mg25	SVM_CLassifier	3	500	0.4529058116232465	[0.6196319, 0.32298137, 0.41714286]	[0.54891304, 0.32298137, 0.47402597]	[0.58213256, 0.32298137, 0.443769]	[163.0, 161.0, 175.0]	0.4649298597194389	RES_PAPER_CLASS_376K_train_test_GWAS_split_50_50/STD_FULL_res/Mg25/SVM_CLassifier/2.txt	[0.55, 0.3483871, 0.48913043]	[0.56050955, 0.36241611, 0.46632124]	[0.5398773, 0.33540373, 0.51428571]	[163.0, 161.0, 175.0]	0.54891304	0.6196319	0.58213256	0.56050955	0.5398773	0.55	0.44864012666666664	0.45325204333333335	0.4496276433333333	0.4630823	0.46318891333333334	0.4625058433333334	0.47402597	0.41714286	0.443769	0.46632124	0.51428571	0.48913043
Mg25	SVM_CLassifier	3	1000	0.4348697394789579	[0.58895706, 0.31677019, 0.4]	[0.53932584, 0.31097561, 0.44585987]	[0.56304985, 0.31384615, 0.42168675]	[163.0, 161.0, 175.0]	0.43286573146292584	RES_PAPER_CLASS_376K_train_test_GWAS_split_50_50/STD_FULL_res/Mg25/SVM_CLassifier/3.txt	[0.5578635, 0.2640264, 0.45810056]	[0.54022989, 0.28169014, 0.44808743]	[0.57668712, 0.2484472, 0.46857143]	[163.0, 161.0, 175.0]	0.53932584	0.58895706	0.56304985	0.54022989	0.57668712	0.5578635	0.43205377333333334	0.43524241666666663	0.43286091666666665	0.42333582	0.43123525	0.4266634866666667	0.44585987	0.4	0.42168675	0.44808743	0.46857143	0.45810056
Mg25	SVM_CLassifier	3	5000	0.4308617234468938	[0.57668712, 0.27329193, 0.44]	[0.5136612, 0.30344828, 0.4502924]	[0.5433526, 0.2875817, 0.44508671]	[163.0, 161.0, 175.0]	0.44488977955911824	RES_PAPER_CLASS_376K_train_test_GWAS_split_50_50/STD_FULL_res/Mg25/SVM_CLassifier/4.txt	[0.54599407, 0.29054054, 0.47671233]	[0.52873563, 0.31851852, 0.45789474]	[0.56441718, 0.26708075, 0.49714286]	[163.0, 161.0, 175.0]	0.5136612	0.57668712	0.5433526	0.52873563	0.56441718	0.54599407	0.4224672933333333	0.4299930166666666	0.42534033666666665	0.43504963	0.4428802633333333	0.43774898	0.4502924	0.44	0.44508671	0.45789474	0.49714286	0.47671233
Mg25	SVM_CLassifier	3	10000	0.43687374749499	[0.57668712, 0.27329193, 0.45714286]	[0.54651163, 0.30344828, 0.43956044]	[0.56119403, 0.2875817, 0.44817927]	[163.0, 161.0, 175.0]	0.46893787575150303	RES_PAPER_CLASS_376K_train_test_GWAS_split_50_50/STD_FULL_res/Mg25/SVM_CLassifier/5.txt	[0.5739645, 0.30976431, 0.50137741]	[0.55428571, 0.33823529, 0.48404255]	[0.59509202, 0.28571429, 0.52]	[163.0, 161.0, 175.0]	0.54651163	0.57668712	0.56119403	0.55428571	0.59509202	0.5739645	0.4298401166666667	0.43570730333333335	0.43231833333333336	0.4588545166666667	0.4669354366666667	0.4617020733333333	0.43956044	0.45714286	0.44817927	0.48404255	0.52	0.50137741
Mg25	SVM_CLassifier	5	30	0.24849699398797595	[0.43269231, 0.20652174, 0.12, 0.19387755, 0.27619048]	[0.32846715, 0.19387755, 0.1875, 0.18627451, 0.29591837]	[0.37344398, 0.2, 0.14634146, 0.19, 0.28571429]	[104.0, 92.0, 100.0, 98.0, 105.0]	0.23647294589178355	RES_PAPER_CLASS_376K_train_test_GWAS_split_50_50/STD_FULL_res/Mg25/SVM_CLassifier/6.txt	[0.33191489, 0.14035088, 0.19607843, 0.21052632, 0.27272727]	[0.29770992, 0.15189873, 0.19230769, 0.2173913, 0.29032258]	[0.375, 0.13043478, 0.2, 0.20408163, 0.25714286]	[104.0, 92.0, 100.0, 98.0, 105.0]	0.32846715	0.43269231	0.37344398	0.29770992	0.375	0.33191489	0.238407516	0.245856416	0.239099946	0.22992604400000002	0.233331854	0.230319558	0.19387755	0.20652174	0.2	0.2173913	0.20408163	0.21052632
Mg25	SVM_CLassifier	5	100	0.2785571142284569	[0.47115385, 0.2173913, 0.16, 0.26530612, 0.26666667]	[0.36296296, 0.23529412, 0.23880597, 0.23214286, 0.28]	[0.41004184, 0.2259887, 0.19161677, 0.24761905, 0.27317073]	[104.0, 92.0, 100.0, 98.0, 105.0]	0.2725450901803607	RES_PAPER_CLASS_376K_train_test_GWAS_split_50_50/STD_FULL_res/Mg25/SVM_CLassifier/7.txt	[0.43153527, 0.20652174, 0.21111111, 0.21212121, 0.25641026]	[0.37956204, 0.20652174, 0.2375, 0.21, 0.27777778]	[0.5, 0.20652174, 0.19, 0.21428571, 0.23809524]	[104.0, 92.0, 100.0, 98.0, 105.0]	0.36296296	0.47115385	0.41004184	0.37956204	0.5	0.43153527	0.269841182	0.276103588	0.26968741799999996	0.262272312	0.269780538	0.26353991800000004	0.23880597	0.26530612	0.24761905	0.2375	0.21428571	0.21212121
Mg25	SVM_CLassifier	5	500	0.28857715430861725	[0.47115385, 0.25, 0.13, 0.31632653, 0.26666667]	[0.41176471, 0.2254902, 0.1884058, 0.25203252, 0.3255814]	[0.43946188, 0.2371134, 0.15384615, 0.28054299, 0.29319372]	[104.0, 92.0, 100.0, 98.0, 105.0]	0.27655310621242485	RES_PAPER_CLASS_376K_train_test_GWAS_split_50_50/STD_FULL_res/Mg25/SVM_CLassifier/8.txt	[0.4957265, 0.15469613, 0.1452514, 0.22222222, 0.29464286]	[0.44615385, 0.15730337, 0.16455696, 0.24390244, 0.27731092]	[0.55769231, 0.15217391, 0.13, 0.20408163, 0.31428571]	[104.0, 92.0, 100.0, 98.0, 105.0]	0.41176471	0.47115385	0.43946188	0.44615385	0.55769231	0.4957265	0.28065492599999997	0.28682941	0.28083162799999994	0.25784550800000006	0.271646712	0.262507822	0.25203252	0.26666667	0.28054299	0.24390244	0.20408163	0.22222222
Mg25	SVM_CLassifier	5	1000	0.280561122244489	[0.48076923, 0.2173913, 0.17, 0.25510204, 0.26666667]	[0.41322314, 0.19230769, 0.19767442, 0.24509804, 0.3255814]	[0.44444444, 0.20408163, 0.1827957, 0.25, 0.29319372]	[104.0, 92.0, 100.0, 98.0, 105.0]	0.3106212424849699	RES_PAPER_CLASS_376K_train_test_GWAS_split_50_50/STD_FULL_res/Mg25/SVM_CLassifier/9.txt	[0.46861925, 0.23469388, 0.09589041, 0.25698324, 0.38655462]	[0.41481481, 0.22115385, 0.15217391, 0.28395062, 0.34586466]	[0.53846154, 0.25, 0.07, 0.23469388, 0.43809524]	[104.0, 92.0, 100.0, 98.0, 105.0]	0.41322314	0.48076923	0.44444444	0.41481481	0.53846154	0.46861925	0.274776938	0.27798584800000004	0.27490309799999996	0.28359156999999996	0.306250132	0.28854828	0.24509804	0.25510204	0.25	0.28395062	0.25	0.25698324
Mg25	SVM_CLassifier	5	5000	0.2905811623246493	[0.48076923, 0.22826087, 0.11, 0.2755102, 0.34285714]	[0.390625, 0.19444444, 0.171875, 0.27272727, 0.36]	[0.43103448, 0.21, 0.13414634, 0.27411168, 0.35121951]	[104.0, 92.0, 100.0, 98.0, 105.0]	0.2985971943887776	RES_PAPER_CLASS_376K_train_test_GWAS_split_50_50/STD_FULL_res/Mg25/SVM_CLassifier/10.txt	[0.47933884, 0.20652174, 0.10322581, 0.20689655, 0.37860082]	[0.42028986, 0.20652174, 0.14545455, 0.23684211, 0.33333333]	[0.55769231, 0.20652174, 0.08, 0.18367347, 0.43809524]	[104.0, 92.0, 100.0, 98.0, 105.0]	0.390625	0.48076923	0.43103448	0.42028986	0.55769231	0.47933884	0.277934342	0.287479488	0.280102402	0.268488318	0.293196552	0.274916752	0.27272727	0.2755102	0.27411168	0.23684211	0.20652174	0.20689655
Mg25	SVM_CLassifier	5	10000	0.28857715430861725	[0.48076923, 0.22826087, 0.09, 0.28571429, 0.34285714]	[0.39370079, 0.21428571, 0.13636364, 0.28571429, 0.32727273]	[0.43290043, 0.22105263, 0.10843373, 0.28571429, 0.33488372]	[104.0, 92.0, 100.0, 98.0, 105.0]	0.30060120240480964	RES_PAPER_CLASS_376K_train_test_GWAS_split_50_50/STD_FULL_res/Mg25/SVM_CLassifier/11.txt	[0.4789916, 0.19101124, 0.11464968, 0.20930233, 0.38735178]	[0.42537313, 0.19767442, 0.15789474, 0.24324324, 0.33108108]	[0.54807692, 0.18478261, 0.09, 0.18367347, 0.46666667]	[104.0, 92.0, 100.0, 98.0, 105.0]	0.39370079	0.48076923	0.43290043	0.42537313	0.54807692	0.4789916	0.271467432	0.285520306	0.27659696	0.27105332200000004	0.294639934	0.276261326	0.28571429	0.28571429	0.28571429	0.24324324	0.18478261	0.20930233
Mg25	Linear_SGD_Classifier	3	30	0.39478957915831664	[0.42944785, 0.2484472, 0.49714286]	[0.44585987, 0.31007752, 0.4084507]	[0.4375, 0.27586207, 0.44845361]	[163.0, 161.0, 175.0]	0.33867735470941884	RES_PAPER_CLASS_376K_train_test_GWAS_split_50_50/STD_FULL_res/Mg25/Linear_SGD_Classifier/0.txt	[0.32989691, 0.28143713, 0.39678284]	[0.375, 0.2716763, 0.37373737]	[0.29447853, 0.29192547, 0.42285714]	[163.0, 161.0, 175.0]	0.44585987	0.49714286	0.44845361	0.375	0.42285714	0.39678284	0.3881293633333333	0.3916793033333334	0.3872718933333334	0.34013789	0.33642038	0.33603896	0.4084507	0.42944785	0.4375	0.37373737	0.29447853	0.32989691
Mg25	Linear_SGD_Classifier	3	100	0.36472945891783565	[0.44171779, 0.34161491, 0.31428571]	[0.4, 0.28350515, 0.44]	[0.41982507, 0.30985915, 0.36666667]	[163.0, 161.0, 175.0]	0.34468937875751504	RES_PAPER_CLASS_376K_train_test_GWAS_split_50_50/STD_FULL_res/Mg25/Linear_SGD_Classifier/1.txt	[0.36036036, 0.29813665, 0.37317784]	[0.35294118, 0.29813665, 0.38095238]	[0.36809816, 0.29813665, 0.36571429]	[163.0, 161.0, 175.0]	0.44	0.44171779	0.41982507	0.38095238	0.36809816	0.37317784	0.37450171666666665	0.36587280333333333	0.3654502966666667	0.34401006999999995	0.3439830333333333	0.3438916166666666	0.4	0.34161491	0.36666667	0.35294118	0.36571429	0.36036036
Mg25	Linear_SGD_Classifier	3	500	0.35470941883767537	[0.3803681, 0.27329193, 0.40571429]	[0.36686391, 0.27672956, 0.41520468]	[0.37349398, 0.275, 0.41040462]	[163.0, 161.0, 175.0]	0.36472945891783565	RES_PAPER_CLASS_376K_train_test_GWAS_split_50_50/STD_FULL_res/Mg25/Linear_SGD_Classifier/2.txt	[0.40366972, 0.33633634, 0.35502959]	[0.40243902, 0.3255814, 0.36809816]	[0.40490798, 0.34782609, 0.34285714]	[163.0, 161.0, 175.0]	0.41520468	0.40571429	0.41040462	0.40243902	0.40490798	0.40366972	0.35293271666666665	0.3531247733333333	0.3529662	0.36537285999999997	0.36519707	0.36501188333333334	0.36686391	0.3803681	0.37349398	0.36809816	0.34782609	0.35502959
Mg25	Linear_SGD_Classifier	3	1000	0.38877755511022044	[0.42331288, 0.36024845, 0.38285714]	[0.46, 0.30051813, 0.42948718]	[0.44089457, 0.32768362, 0.40483384]	[163.0, 161.0, 175.0]	0.4348697394789579	RES_PAPER_CLASS_376K_train_test_GWAS_split_50_50/STD_FULL_res/Mg25/Linear_SGD_Classifier/3.txt	[0.48717949, 0.33015873, 0.47978437]	[0.51006711, 0.33766234, 0.45408163]	[0.46625767, 0.32298137, 0.50857143]	[163.0, 161.0, 175.0]	0.46	0.42331288	0.44089457	0.51006711	0.50857143	0.48717949	0.3966684366666667	0.3888061566666667	0.39113734333333333	0.4339370266666667	0.43260349	0.4323741966666667	0.42948718	0.38285714	0.40483384	0.45408163	0.46625767	0.47978437
Mg25	Linear_SGD_Classifier	3	5000	0.41082164328657317	[0.50920245, 0.31055901, 0.41142857]	[0.46368715, 0.34246575, 0.4137931]	[0.48538012, 0.3257329, 0.41260745]	[163.0, 161.0, 175.0]	0.43286573146292584	RES_PAPER_CLASS_376K_train_test_GWAS_split_50_50/STD_FULL_res/Mg25/Linear_SGD_Classifier/4.txt	[0.52, 0.32704403, 0.44242424]	[0.48663102, 0.33121019, 0.47096774]	[0.55828221, 0.32298137, 0.41714286]	[163.0, 161.0, 175.0]	0.46368715	0.50920245	0.48538012	0.48663102	0.55828221	0.52	0.4066486666666667	0.4103966766666667	0.40790682333333333	0.4296029833333334	0.43280214666666667	0.42982275666666664	0.4137931	0.41142857	0.41260745	0.47096774	0.41714286	0.44242424
Mg25	Linear_SGD_Classifier	3	10000	0.4088176352705411	[0.44171779, 0.34782609, 0.43428571]	[0.46753247, 0.33333333, 0.42937853]	[0.45425868, 0.34042553, 0.43181818]	[163.0, 161.0, 175.0]	0.4468937875751503	RES_PAPER_CLASS_376K_train_test_GWAS_split_50_50/STD_FULL_res/Mg25/Linear_SGD_Classifier/5.txt	[0.54819277, 0.34210526, 0.44198895]	[0.53846154, 0.36363636, 0.42780749]	[0.55828221, 0.32298137, 0.45714286]	[163.0, 161.0, 175.0]	0.46753247	0.44171779	0.45425868	0.53846154	0.55828221	0.54819277	0.4100814433333333	0.4079431966666667	0.40883413	0.44330179666666664	0.44613548	0.44409566000000006	0.42937853	0.43428571	0.43181818	0.42780749	0.45714286	0.44198895
Mg25	Linear_SGD_Classifier	5	30	0.19238476953907815	[0.21153846, 0.14130435, 0.24, 0.14285714, 0.21904762]	[0.26829268, 0.16049383, 0.19672131, 0.112, 0.25842697]	[0.23655914, 0.15028902, 0.21621622, 0.12556054, 0.2371134]	[104.0, 92.0, 100.0, 98.0, 105.0]	0.22444889779559118	RES_PAPER_CLASS_376K_train_test_GWAS_split_50_50/STD_FULL_res/Mg25/Linear_SGD_Classifier/6.txt	[0.30769231, 0.20833333, 0.15384615, 0.26605505, 0.14054054]	[0.26573427, 0.2, 0.21428571, 0.24166667, 0.1625]	[0.36538462, 0.2173913, 0.12, 0.29591837, 0.12380952]	[104.0, 92.0, 100.0, 98.0, 105.0]	0.26829268	0.24	0.2371134	0.26573427	0.36538462	0.30769231	0.199186958	0.19094951400000001	0.193147664	0.21683733	0.224500762	0.21529347599999998	0.19672131	0.21153846	0.21621622	0.21428571	0.2173913	0.20833333
Mg25	Linear_SGD_Classifier	5	100	0.2665330661322645	[0.44230769, 0.18478261, 0.12, 0.30612245, 0.26666667]	[0.34848485, 0.21518987, 0.17391304, 0.2173913, 0.34567901]	[0.38983051, 0.19883041, 0.14201183, 0.25423729, 0.30107527]	[104.0, 92.0, 100.0, 98.0, 105.0]	0.22645290581162325	RES_PAPER_CLASS_376K_train_test_GWAS_split_50_50/STD_FULL_res/Mg25/Linear_SGD_Classifier/7.txt	[0.33613445, 0.22093023, 0.13903743, 0.20535714, 0.20338983]	[0.29850746, 0.2375, 0.14942529, 0.18253968, 0.25]	[0.38461538, 0.20652174, 0.13, 0.23469388, 0.17142857]	[104.0, 92.0, 100.0, 98.0, 105.0]	0.34848485	0.44230769	0.38983051	0.29850746	0.38461538	0.33613445	0.260131614	0.263975884	0.25719706200000003	0.223594486	0.22545191400000003	0.22096981600000004	0.2173913	0.26666667	0.25423729	0.2375	0.20652174	0.20535714
Mg25	Linear_SGD_Classifier	5	500	0.23046092184368738	[0.24038462, 0.27173913, 0.2, 0.23469388, 0.20952381]	[0.33333333, 0.1984127, 0.19047619, 0.2254902, 0.24175824]	[0.27932961, 0.2293578, 0.19512195, 0.23, 0.2244898]	[104.0, 92.0, 100.0, 98.0, 105.0]	0.22044088176352705	RES_PAPER_CLASS_376K_train_test_GWAS_split_50_50/STD_FULL_res/Mg25/Linear_SGD_Classifier/8.txt	[0.38961039, 0.12765957, 0.13793103, 0.18957346, 0.21649485]	[0.35433071, 0.125, 0.16216216, 0.17699115, 0.23595506]	[0.43269231, 0.13043478, 0.12, 0.20408163, 0.2]	[104.0, 92.0, 100.0, 98.0, 105.0]	0.33333333	0.27173913	0.27932961	0.35433071	0.43269231	0.38961039	0.237894132	0.23126828800000002	0.231659832	0.21088781599999998	0.217441744	0.21225386	0.2254902	0.23469388	0.2293578	0.17699115	0.2	0.18957346
Mg25	Linear_SGD_Classifier	5	1000	0.23647294589178355	[0.34615385, 0.2173913, 0.14, 0.25510204, 0.21904762]	[0.36, 0.18867925, 0.15217391, 0.2, 0.30263158]	[0.35294118, 0.2020202, 0.14583333, 0.22421525, 0.25414365]	[104.0, 92.0, 100.0, 98.0, 105.0]	0.250501002004008	RES_PAPER_CLASS_376K_train_test_GWAS_split_50_50/STD_FULL_res/Mg25/Linear_SGD_Classifier/9.txt	[0.36018957, 0.14942529, 0.15384615, 0.27102804, 0.28571429]	[0.35514019, 0.15853659, 0.17073171, 0.25, 0.27678571]	[0.36538462, 0.14130435, 0.14, 0.29591837, 0.2952381]	[104.0, 92.0, 100.0, 98.0, 105.0]	0.36	0.34615385	0.35294118	0.35514019	0.36538462	0.36018957	0.240696948	0.235538962	0.235830722	0.24223884	0.24756908800000002	0.24404066800000002	0.2	0.21904762	0.22421525	0.25	0.2952381	0.27102804
Mg25	Linear_SGD_Classifier	5	5000	0.23046092184368738	[0.44230769, 0.15217391, 0.13, 0.16326531, 0.24761905]	[0.368, 0.16666667, 0.13978495, 0.16666667, 0.25742574]	[0.40174672, 0.15909091, 0.13471503, 0.16494845, 0.25242718]	[104.0, 92.0, 100.0, 98.0, 105.0]	0.2545090180360721	RES_PAPER_CLASS_376K_train_test_GWAS_split_50_50/STD_FULL_res/Mg25/Linear_SGD_Classifier/10.txt	[0.42105263, 0.2, 0.12865497, 0.2173913, 0.26130653]	[0.38709677, 0.21794872, 0.15492958, 0.18939394, 0.27659574]	[0.46153846, 0.18478261, 0.11, 0.25510204, 0.24761905]	[104.0, 92.0, 100.0, 98.0, 105.0]	0.368	0.44230769	0.40174672	0.38709677	0.46153846	0.42105263	0.219708806	0.22707319199999998	0.222585658	0.24519295	0.25180843199999997	0.245681086	0.16666667	0.16326531	0.16494845	0.21794872	0.24761905	0.2173913
Mg25	Linear_SGD_Classifier	5	10000	0.23246492985971945	[0.44230769, 0.15217391, 0.13, 0.15306122, 0.26666667]	[0.32394366, 0.175, 0.14772727, 0.16853933, 0.28]	[0.37398374, 0.1627907, 0.13829787, 0.16042781, 0.27317073]	[104.0, 92.0, 100.0, 98.0, 105.0]	0.2725450901803607	RES_PAPER_CLASS_376K_train_test_GWAS_split_50_50/STD_FULL_res/Mg25/Linear_SGD_Classifier/11.txt	[0.4496124, 0.19875776, 0.17241379, 0.22439024, 0.24]	[0.37662338, 0.23188406, 0.2027027, 0.21495327, 0.25263158]	[0.55769231, 0.17391304, 0.15, 0.23469388, 0.22857143]	[104.0, 92.0, 100.0, 98.0, 105.0]	0.32394366	0.44230769	0.37398374	0.37662338	0.55769231	0.4496124	0.219042052	0.228841898	0.22173417	0.255758998	0.268974132	0.257034838	0.175	0.15306122	0.1627907	0.23188406	0.22857143	0.22439024
Mg25	Lasso_Classifier_SGD	3	30	0.43286573146292584	[0.51533742, 0.26086957, 0.51428571]	[0.51533742, 0.33870968, 0.4245283]	[0.51533742, 0.29473684, 0.46511628]	[163.0, 161.0, 175.0]	0.37675350701402804	RES_PAPER_CLASS_376K_train_test_GWAS_split_50_50/STD_FULL_res/Mg25/Lasso_Classifier_SGD/0.txt	[0.42228739, 0.30128205, 0.4]	[0.40449438, 0.31125828, 0.40588235]	[0.44171779, 0.29192547, 0.39428571]	[163.0, 161.0, 175.0]	0.51533742	0.51533742	0.51533742	0.40588235	0.44171779	0.42228739	0.4261918	0.43016423333333337	0.42506351333333336	0.37387833666666664	0.37597632333333336	0.3745231466666667	0.4245283	0.51428571	0.46511628	0.40449438	0.39428571	0.4
Mg25	Lasso_Classifier_SGD	3	100	0.38877755511022044	[0.54601227, 0.19254658, 0.42285714]	[0.42180095, 0.28703704, 0.41111111]	[0.47593583, 0.23048327, 0.41690141]	[163.0, 161.0, 175.0]	0.36072144288577157	RES_PAPER_CLASS_376K_train_test_GWAS_split_50_50/STD_FULL_res/Mg25/Lasso_Classifier_SGD/1.txt	[0.43874644, 0.25503356, 0.37249284]	[0.40957447, 0.27737226, 0.37356322]	[0.47239264, 0.23602484, 0.37142857]	[163.0, 161.0, 175.0]	0.42180095	0.54601227	0.47593583	0.40957447	0.47239264	0.43874644	0.3733163666666666	0.38713866333333335	0.37444016999999996	0.35350331666666673	0.35994868333333335	0.35542428000000004	0.41111111	0.42285714	0.41690141	0.37356322	0.37142857	0.37249284
Mg25	Lasso_Classifier_SGD	3	500	0.4248496993987976	[0.49693252, 0.31677019, 0.45714286]	[0.46551724, 0.33552632, 0.46242775]	[0.48071217, 0.32587859, 0.45977011]	[163.0, 161.0, 175.0]	0.39478957915831664	RES_PAPER_CLASS_376K_train_test_GWAS_split_50_50/STD_FULL_res/Mg25/Lasso_Classifier_SGD/2.txt	[0.46334311, 0.32601881, 0.39053254]	[0.44382022, 0.32911392, 0.40490798]	[0.48466258, 0.32298137, 0.37714286]	[163.0, 161.0, 175.0]	0.46551724	0.49693252	0.48071217	0.44382022	0.48466258	0.46334311	0.4211571033333333	0.42361519000000003	0.42212029	0.39261404	0.3949289366666667	0.3932981533333333	0.46242775	0.45714286	0.45977011	0.40490798	0.37714286	0.39053254
Mg25	Lasso_Classifier_SGD	3	1000	0.41282565130260523	[0.42331288, 0.37888199, 0.43428571]	[0.48591549, 0.32105263, 0.45508982]	[0.45245902, 0.34757835, 0.44444444]	[163.0, 161.0, 175.0]	0.3727454909819639	RES_PAPER_CLASS_376K_train_test_GWAS_split_50_50/STD_FULL_res/Mg25/Lasso_Classifier_SGD/3.txt	[0.41800643, 0.33236152, 0.37209302]	[0.43918919, 0.31318681, 0.37869822]	[0.39877301, 0.35403727, 0.36571429]	[163.0, 161.0, 175.0]	0.48591549	0.43428571	0.45245902	0.43918919	0.39877301	0.41800643	0.42068598	0.41216019333333337	0.41482726999999997	0.37702473999999997	0.3728415233333333	0.3741536566666667	0.45508982	0.42331288	0.44444444	0.37869822	0.36571429	0.37209302
Mg25	Lasso_Classifier_SGD	3	5000	0.36072144288577157	[0.42331288, 0.28571429, 0.37142857]	[0.38121547, 0.31724138, 0.37572254]	[0.40116279, 0.30065359, 0.37356322]	[163.0, 161.0, 175.0]	0.4148296593186373	RES_PAPER_CLASS_376K_train_test_GWAS_split_50_50/STD_FULL_res/Mg25/Lasso_Classifier_SGD/4.txt	[0.47318612, 0.32198142, 0.44692737]	[0.48701299, 0.32098765, 0.43715847]	[0.4601227, 0.32298137, 0.45714286]	[163.0, 161.0, 175.0]	0.38121547	0.42331288	0.40116279	0.48701299	0.4601227	0.47318612	0.3580597966666667	0.3601519133333333	0.3584598666666667	0.41505303666666665	0.41341564333333336	0.4140316366666667	0.37572254	0.37142857	0.37356322	0.43715847	0.45714286	0.44692737
Mg25	Lasso_Classifier_SGD	3	10000	0.38276553106212424	[0.3803681, 0.34782609, 0.41714286]	[0.42465753, 0.31818182, 0.41242938]	[0.4012945, 0.33234421, 0.41477273]	[163.0, 161.0, 175.0]	0.4188376753507014	RES_PAPER_CLASS_376K_train_test_GWAS_split_50_50/STD_FULL_res/Mg25/Lasso_Classifier_SGD/5.txt	[0.52365931, 0.31137725, 0.42651297]	[0.53896104, 0.30057803, 0.43023256]	[0.50920245, 0.32298137, 0.42285714]	[163.0, 161.0, 175.0]	0.42465753	0.41714286	0.41477273	0.53896104	0.50920245	0.52365931	0.38508957666666666	0.38177901666666664	0.3828038133333333	0.42325721000000005	0.4183469866666667	0.42051650999999995	0.41242938	0.3803681	0.4012945	0.43023256	0.42285714	0.42651297
Mg25	Lasso_Classifier_SGD	5	30	0.22845691382765532	[0.27884615, 0.26086957, 0.19, 0.13265306, 0.27619048]	[0.34117647, 0.16, 0.24675325, 0.16883117, 0.26363636]	[0.30687831, 0.19834711, 0.21468927, 0.14857143, 0.26976744]	[104.0, 92.0, 100.0, 98.0, 105.0]	0.22244488977955912	RES_PAPER_CLASS_376K_train_test_GWAS_split_50_50/STD_FULL_res/Mg25/Lasso_Classifier_SGD/6.txt	[0.30917874, 0.23232323, 0.18181818, 0.17061611, 0.21965318]	[0.31067961, 0.21698113, 0.17431193, 0.15929204, 0.27941176]	[0.30769231, 0.25, 0.19, 0.18367347, 0.18095238]	[104.0, 92.0, 100.0, 98.0, 105.0]	0.34117647	0.27884615	0.30687831	0.31067961	0.30769231	0.30917874	0.23607945	0.22771185200000002	0.22765071200000003	0.22813529399999996	0.22246363199999997	0.22271788799999997	0.24675325	0.26086957	0.21468927	0.21698113	0.19	0.21965318
Mg25	Lasso_Classifier_SGD	5	100	0.22645290581162325	[0.42307692, 0.11956522, 0.15, 0.2755102, 0.15238095]	[0.31205674, 0.16923077, 0.2238806, 0.17307692, 0.22857143]	[0.35918367, 0.14012739, 0.17964072, 0.21259843, 0.18285714]	[104.0, 92.0, 100.0, 98.0, 105.0]	0.20440881763527055	RES_PAPER_CLASS_376K_train_test_GWAS_split_50_50/STD_FULL_res/Mg25/Lasso_Classifier_SGD/7.txt	[0.33333333, 0.19047619, 0.15384615, 0.15463918, 0.17821782]	[0.33018868, 0.16949153, 0.17073171, 0.15625, 0.18556701]	[0.33653846, 0.2173913, 0.14, 0.15306122, 0.17142857]	[104.0, 92.0, 100.0, 98.0, 105.0]	0.31205674	0.42307692	0.35918367	0.33018868	0.33653846	0.33333333	0.221363292	0.22410665800000001	0.21488147	0.20244578600000002	0.20368391	0.202102534	0.2238806	0.15238095	0.18285714	0.17073171	0.17142857	0.17821782
Mg25	Lasso_Classifier_SGD	5	500	0.23046092184368738	[0.23076923, 0.18478261, 0.19, 0.25510204, 0.28571429]	[0.3, 0.1588785, 0.20652174, 0.25, 0.25]	[0.26086957, 0.17085427, 0.19791667, 0.25252525, 0.26666667]	[104.0, 92.0, 100.0, 98.0, 105.0]	0.22444889779559118	RES_PAPER_CLASS_376K_train_test_GWAS_split_50_50/STD_FULL_res/Mg25/Lasso_Classifier_SGD/8.txt	[0.36199095, 0.11494253, 0.14925373, 0.16080402, 0.30541872]	[0.34188034, 0.12195122, 0.14851485, 0.15841584, 0.31632653]	[0.38461538, 0.10869565, 0.15, 0.16326531, 0.2952381]	[104.0, 92.0, 100.0, 98.0, 105.0]	0.3	0.28571429	0.26666667	0.34188034	0.38461538	0.36199095	0.23308004799999998	0.22927363399999998	0.229766486	0.217417756	0.220362888	0.21848199	0.25	0.23076923	0.25252525	0.15841584	0.16326531	0.16080402
Mg25	Lasso_Classifier_SGD	5	1000	0.23446893787575152	[0.29807692, 0.26086957, 0.14, 0.26530612, 0.20952381]	[0.33333333, 0.2, 0.17948718, 0.20472441, 0.27160494]	[0.31472081, 0.22641509, 0.15730337, 0.23111111, 0.23655914]	[104.0, 92.0, 100.0, 98.0, 105.0]	0.27054108216432865	RES_PAPER_CLASS_376K_train_test_GWAS_split_50_50/STD_FULL_res/Mg25/Lasso_Classifier_SGD/9.txt	[0.42990654, 0.19148936, 0.17241379, 0.19791667, 0.32173913]	[0.41818182, 0.1875, 0.2027027, 0.20212766, 0.296]	[0.44230769, 0.19565217, 0.15, 0.19387755, 0.35238095]	[104.0, 92.0, 100.0, 98.0, 105.0]	0.33333333	0.29807692	0.31472081	0.41818182	0.44230769	0.42990654	0.23782997200000003	0.234755284	0.233221904	0.261302436	0.266843672	0.262693098	0.20472441	0.26086957	0.23111111	0.2027027	0.19565217	0.19791667
Mg25	Lasso_Classifier_SGD	5	5000	0.23847695390781562	[0.375, 0.17391304, 0.14, 0.21428571, 0.27619048]	[0.31967213, 0.17977528, 0.18666667, 0.20588235, 0.26126126]	[0.34513274, 0.17679558, 0.16, 0.21, 0.26851852]	[104.0, 92.0, 100.0, 98.0, 105.0]	0.27054108216432865	RES_PAPER_CLASS_376K_train_test_GWAS_split_50_50/STD_FULL_res/Mg25/Lasso_Classifier_SGD/10.txt	[0.38461538, 0.19047619, 0.16574586, 0.2739726, 0.31840796]	[0.38461538, 0.18556701, 0.18518519, 0.24793388, 0.33333333]	[0.38461538, 0.19565217, 0.15, 0.30612245, 0.3047619]	[104.0, 92.0, 100.0, 98.0, 105.0]	0.31967213	0.375	0.34513274	0.38461538	0.38461538	0.38461538	0.230651538	0.235877846	0.23208936800000002	0.26732695800000006	0.26823038	0.26664359800000004	0.20588235	0.21428571	0.21	0.24793388	0.3047619	0.2739726
Mg25	Lasso_Classifier_SGD	5	10000	0.22444889779559118	[0.30769231, 0.20652174, 0.13, 0.19387755, 0.27619048]	[0.26890756, 0.17592593, 0.18055556, 0.2, 0.27619048]	[0.28699552, 0.19, 0.15116279, 0.19689119, 0.27619048]	[104.0, 92.0, 100.0, 98.0, 105.0]	0.25250501002004005	RES_PAPER_CLASS_376K_train_test_GWAS_split_50_50/STD_FULL_res/Mg25/Lasso_Classifier_SGD/11.txt	[0.4244898, 0.14012739, 0.18947368, 0.19607843, 0.24752475]	[0.36879433, 0.16923077, 0.2, 0.18867925, 0.25773196]	[0.5, 0.11956522, 0.18, 0.20408163, 0.23809524]	[104.0, 92.0, 100.0, 98.0, 105.0]	0.27619048	0.30769231	0.28699552	0.36879433	0.5	0.4244898	0.220315906	0.22285641600000003	0.22024799599999997	0.236887262	0.24834841800000002	0.23953881	0.2	0.20652174	0.19689119	0.2	0.20408163	0.19607843
Mg25	Elastic_Classifier_SGD	3	30	0.4088176352705411	[0.63190184, 0.11180124, 0.47428571]	[0.42386831, 0.32142857, 0.415]	[0.50738916, 0.16589862, 0.44266667]	[163.0, 161.0, 175.0]	0.3787575150300601	RES_PAPER_CLASS_376K_train_test_GWAS_split_50_50/STD_FULL_res/Mg25/Elastic_Classifier_SGD/0.txt	[0.40752351, 0.37665782, 0.35099338]	[0.41666667, 0.3287037, 0.41732283]	[0.39877301, 0.44099379, 0.30285714]	[163.0, 161.0, 175.0]	0.42386831	0.63190184	0.50738916	0.41732283	0.44099379	0.40752351	0.38676562666666664	0.4059962633333334	0.37198481666666666	0.38756440000000003	0.38087464666666665	0.37839157	0.415	0.47428571	0.44266667	0.41666667	0.39877301	0.37665782
Mg25	Elastic_Classifier_SGD	3	100	0.36072144288577157	[0.36809816, 0.24223602, 0.46285714]	[0.37974684, 0.29323308, 0.38942308]	[0.37383178, 0.26530612, 0.4229765]	[163.0, 161.0, 175.0]	0.35470941883767537	RES_PAPER_CLASS_376K_train_test_GWAS_split_50_50/STD_FULL_res/Mg25/Elastic_Classifier_SGD/1.txt	[0.37037037, 0.32432432, 0.36950147]	[0.37267081, 0.31395349, 0.37951807]	[0.36809816, 0.33540373, 0.36]	[163.0, 161.0, 175.0]	0.38942308	0.46285714	0.4229765	0.37951807	0.36809816	0.37037037	0.35413433333333333	0.3577304399999999	0.35403813333333334	0.35538079000000006	0.35450063	0.3547320533333333	0.37974684	0.36809816	0.37383178	0.37267081	0.36	0.36950147
Mg25	Elastic_Classifier_SGD	3	500	0.39478957915831664	[0.41104294, 0.32298137, 0.44571429]	[0.39880952, 0.32098765, 0.46153846]	[0.40483384, 0.32198142, 0.45348837]	[163.0, 161.0, 175.0]	0.3787575150300601	RES_PAPER_CLASS_376K_train_test_GWAS_split_50_50/STD_FULL_res/Mg25/Elastic_Classifier_SGD/2.txt	[0.43030303, 0.35260116, 0.35403727]	[0.4251497, 0.32972973, 0.3877551]	[0.43558282, 0.37888199, 0.32571429]	[163.0, 161.0, 175.0]	0.46153846	0.44571429	0.45348837	0.4251497	0.43558282	0.43030303	0.39377854333333334	0.39324620000000005	0.39343454333333333	0.3808781766666667	0.38005970000000006	0.37898048666666667	0.39880952	0.41104294	0.40483384	0.3877551	0.37888199	0.35403727
[truncated: 1,124 more rows]
